# Supplementary material for: Taxonomic and phenotypic analysis of bifidobacteria isolated from IBD patients as potential probiotic strains
Source: BMC Microbiol. 2024 Jun 29;24:233. doi: 10.1186/s12866-024-03368-4 (PMC11218132; doi:10.1186/s12866-024-03368-4)
Supplement: Supplementary file 2 — Suplementary material 2. [file 12866_2024_3368_MOESM2_ESM.csv]

	Strain number	Species	Enumeration of sample on Columbia Blood Agar (log CFU/g of feces)	Enumeration of sample on Columbia Beerens Agar (log CFU/g of feces)	Isolation origin:Sexe	Isolation origin:Age	Isolation origin:Pathology	Isolation origin:Disease activity	Isolation origin:Location of inflammation	Isolation origin:Disease diagnostic	Maximum OD 600nm in growth kinetics	Bacterial growth rate (/h)	Length of lag phase (h)	Microaerophilic growth ratio	EPS synthesis score on MRSc 20g/L glucose	EPS synthesis score on MRSc 60g/L glucose	EPS synthesis score on MRSc 100g/L sucrose	EPS synthesis score on MRSc 100g/L maltose	EPS synthesis score on MRSc 100g/L lactose	Inhibition score of E. coli LF82	Inhibition score of S. enterica ATCC 14028	Inhibition of IL8 secretion by HT29 cells (%)	Sequencing results : Number of contigs	Sequencing results : Genome length	Sequencing results : N50	Sequencing results : GC%	Sequencing results : Coverage depth	WGS identification (ANI results)	WGS type strain for ANI calculation	ANI (%) compared to type strain	Mapped reads (%) to type strain	Identification MALDI-TOF	Identification score MALDI-TOF
1	BCC_005976	B. dentium	9.68892806604188	7.02472016796507	Female	<50 years old	Crohn's disease	Non active	Colon	5-15 years	0.604941142533197	0.180828603808877	12.1617489828987	0.401602799265828	0.5	0.55	0.375	0.5	0.25	0.5625	0.1375	NA	9	2422686	767539	58.41	140	Bifidobacterium dentium	GCF_001042595.1	99.13	92.58	Bifidobacterium dentium	2.06
2	BCC_005992	B. dentium	9.68892806604188	7.02472016796507	Female	<50 years old	Crohn's disease	Non active	Colon	5-15 years	0.595082980043741	0.170530275008477	12.6716505842857	0.384082793331546	0.333333333333333	0.6	0.25	0.5	0.125	0.833333333333333	0.214285714285714	NA	8	2423874	1651217	58.41	65	Bifidobacterium dentium	GCF_001042595.1	99.07	92.24	Bifidobacterium dentium	1.93
3	BCC_006003	B. dentium	9.68892806604188	7.02472016796507	Female	<50 years old	Crohn's disease	Non active	Colon	5-15 years	0.604796403441325	0.168811387332964	11.5032525883953	0.399593903584943	0.5	0.533333333333333	0.5	0.5	0.375	0.5625	0.26	NA	11	2423183	1650718	58.41	122	Bifidobacterium dentium	GCF_001042595.1	99.12	92.35	Bifidobacterium dentium	2.05
4	BCC_006237	B. dentium	9.68892806604188	7.02472016796507	Female	<50 years old	Crohn's disease	Non active	Colon	5-15 years	0.69125002627693	0.206241645022161	14.8310622889676	0.255509770830546	0.5	0.6	0.333333333333333	0.5	0.166666666666667	0.4625	0.328571428571429	107.920928344188	8	2400997	1650019	58.46	121	Bifidobacterium dentium	GCF_001042595.1	99.14	93.43	Bifidobacterium dentium	2.12
5	BCC_005073	B. adolescentis	8.81610168913085	5.52606707776833	Male	>50 years old	Crohn's disease	Non active	Colon	>25 years	0.837829851848763	0.279822564305299	7.70151724782093	0.190591977740551	0.5	0.5625	0.5	0.5	0.5	0.2	0	NA	21	2570793	350558	59.2	177	Bifidobacterium adolescentis	GCF_000010425.1	98	81.78	Bifodobacterium adolescentis	2.02
6	BCC_005085	B. adolescentis	9.86294827096147	2.76603825795341	Female	>50 years old	Crohn's disease	Active	Colon	NA	0.947100259442465	0.220140123041551	11.8289424294755	0.0700627106663411	0.5	0.5	0.5	0.5	0.5	0.125	0	NA	22	2219043	587791	59.12	169	Bifidobacterium adolescentis	GCF_000010425.1	97.91	81.14	Bifidobacterium adolescentis	1.84
7	BCC_005086	B. adolescentis	9.86294827096147	2.76603825795341	Female	>50 years old	Crohn's disease	Active	Colon	NA	0.861827879408095	0.286464960665665	7.37563669835987	0.068004536876624	0.5	0.5	0.5	0.5	0.5	0.5	0	NA	22	2219075	423874	59.12	192	Bifidobacterium adolescentis	GCF_000010425.1	97.93	80.89	Bifodobacterium adolescentis	2.1
8	BCC_005087	B. adolescentis	10.6134894531087	8.98707011592134	Female	>50 years old	Crohn's disease	Non active	Small intestine only	<5 years	1.04093689293997	0.272306029249541	6.99613784607187	0.154917426483764	0.5	0.583333333333333	0.583333333333333	0.5	0.5	0.625	0	90.5652606659284	18	2217364	449520	59.39	375	Bifidobacterium adolescentis	GCF_000010425.1	97.93	79.28	Bifidobacterium adolescentis	2.24
9	BCC_005088	B. adolescentis	10.6134894531087	8.98707011592134	Female	>50 years old	Crohn's disease	Non active	Small intestine only	<5 years	1.00531658341944	0.202221940862022	8.64830787758575	0.22439913764218	0.625	0.5625	0.5625	0.625	0.5	0.35	0	85.2596889361508	16	2217378	449519	59.39	167	Bifidobacterium adolescentis	GCF_000010425.1	97.82	79.60	Bifidobacterium adolescentis	2.12
10	BCC_005089	B. adolescentis	10.6134894531087	8.98707011592134	Female	>50 years old	Crohn's disease	Non active	Small intestine only	<5 years	1.07930316199393	0.21305087473911	7.35204714588017	0.169046893558056	0.5	0.5	0.5625	0.5	0.5	0.375	0	NA	19	2218185	280626	59.39	160	Bifidobacterium adolescentis	GCF_000010425.1	97.85	79.49	Bifodobacterium adolescentis	2.21
11	BCC_005090	B. adolescentis	10.6134894531087	8.98707011592134	Female	>50 years old	Crohn's disease	Non active	Small intestine only	<5 years	1.05641171714661	0.305141665095126	6.18270328664176	0.203221412911455	0.5	0.5	0.625	0.5	0.5	0.375	0	85.1352751932563	NA	NA	NA	NA	NA	NA	NA	NA	NA	Bifidobacterium adolescentis	2.26
12	BCC_005091	B. adolescentis	10.6134894531087	8.98707011592134	Female	>50 years old	Crohn's disease	Non active	Small intestine only	<5 years	0.999983539093677	0.332621076107707	5.50142481308903	0.237607552523137	0.5	0.625	0.625	0.5	0.5	0.425	0	NA	17	2218321	264463	59.4	195	Bifidobacterium adolescentis	GCF_000010425.1	97.88	79.83	Bifidobacterium adolescentis	2.11
13	BCC_005092	B. adolescentis	9.52038994487665	8.99751119959631	Male	<50 years old	Crohn's disease	Non active	Colon	5-15 years	1.14923527167399	0.437243346697145	10.2345112674323	0.100239256118596	0.6875	0.6875	0.75	0.5	0.5	0	0	NA	21	2201813	1209719	59.14	172	Bifidobacterium adolescentis	GCF_000010425.1	97.84	79.07	Bifodobacterium adolescentis	2.31
14	BCC_005093	B. adolescentis	9.52038994487665	8.99751119959631	Male	<50 years old	Crohn's disease	Non active	Colon	5-15 years	0.791129919296228	0.207825043374461	10.1904889093331	0.11327188297044	0.5	0.5	0.625	0.5	0.5	0.0625	0	NA	18	2201186	1209669	59.14	173	Bifidobacterium adolescentis	GCF_000010425.1	97.76	79.07	Bifodobacterium adolescentis	2.33
15	BCC_005094	B. adolescentis	8.81610168913085	5.52606707776833	Male	>50 years old	Crohn's disease	Non active	Colon	>25 years	0.959425602903747	0.217007151403412	9.09022065187443	0.13646378518875	0.5	0.5	0.583333333333333	0.5	0.5	0	0	84.5993489218752	24	2612454	847878	59.2	148	Bifidobacterium adolescentis	GCF_000010425.1	98.03	82.10	Bifidobacterium adolescentis	1.56
16	BCC_005095	B. pseudocatenulatum	10.1478970584171	7.43044364838705	Male	>50 years old	Ulcerative colitis	Non active	Colon	5-15 years	1.04297679089615	0.359055487378065	6.37379319747222	0.303578727827035	0.6875	0.5	0.583333333333333	0.25	0.5	0.475	0.125	NA	28	2316735	279867	56.63	294	Bifidobacterium pseudocatenulatum	GCF_001025215.1	97.89	86.13	Bifidobacterium pseudocatenulanum	2.3
17	BCC_005113	B. adolescentis	9.86294827096147	2.76603825795341	Female	>50 years old	Crohn's disease	Active	Colon	NA	0.926117922367255	0.468870191245104	5.55978483545794	0.116767601491879	0.666666666666667	0.583333333333333	0.5	0.5	0.5	0.575	0.0416666666666667	82.8656138330275	21	2219049	825925	59.12	174	Bifidobacterium adolescentis	GCF_000010425.1	97.99	80.93	Bifidobacterium adolescentis	2.21
18	BCC_005114	B. adolescentis	10.6134894531087	8.98707011592134	Female	>50 years old	Crohn's disease	Non active	Small intestine only	<5 years	1.03990605671848	0.33218899101856	5.77446996480411	0.254451165544793	0.666666666666667	0.5	0.5	0.5	0.5	0.65	0.0625	NA	15	2218431	449709	59.4	191	Bifidobacterium adolescentis	GCF_000010425.1	97.86	79.55	Bifidobacterium adolescentis	2.02
19	BCC_005115	B. adolescentis	9.52038994487665	8.99751119959631	Male	<50 years old	Crohn's disease	Non active	Colon	5-15 years	0.82516590227202	0.228543679943164	8.30650644323231	0.119118754722493	0.625	0.5	0.5	0.5	0.5	0.5	0	NA	19	2201491	1209775	59.15	185	Bifidobacterium adolescentis	GCF_000010425.1	97.79	79.20	Bifodobacterium adolescentis	2.29
20	BCC_005116	B. adolescentis	9.52038994487665	8.99751119959631	Male	<50 years old	Crohn's disease	Non active	Colon	5-15 years	0.969749438156222	0.278964149440682	6.92498376401664	0.113008370102381	0.6875	0.5	0.625	0.5	0.5	0.1375	0	98.960367924258	16	2200814	529059	59.14	220	Bifidobacterium adolescentis	GCF_000010425.1	97.76	79.19	Bifodobacterium adolescentis	2.32
21	BCC_005117	B. adolescentis	9.52038994487665	8.99751119959631	Male	<50 years old	Crohn's disease	Non active	Colon	5-15 years	1.03992065105973	0.253009773209553	6.8351093582111	0.0972913936475422	0.6875	0.625	0.625	0.5	0.5625	0.0625	0	NA	20	2201586	1731483	59.14	153	Bifidobacterium adolescentis	GCF_000010425.1	97.72	79.15	Bifidobacterium adolescentis	2.34
22	BCC_005118	B. adolescentis	9.52038994487665	8.99751119959631	Male	<50 years old	Crohn's disease	Non active	Colon	5-15 years	0.869259165761945	0.168247546384369	14.1576102536649	0.0894885513441191	0.5	0.583333333333333	0.666666666666667	0.5	0.5	0	0	NA	18	2200993	521921	59.13	200	Bifidobacterium adolescentis	GCF_000010425.1	97.81	79.43	Bifodobacterium adolescentis	2.21
23	BCC_005119	B. adolescentis	9.52038994487665	8.99751119959631	Male	<50 years old	Crohn's disease	Non active	Colon	5-15 years	0.80814430303978	0.195132700477021	10.277964104075	0.0729462801623922	0.5625	0.6875	0.875	0.5	0.5625	0	0	NA	19	2199973	1729942	59.12	118	Bifidobacterium adolescentis	GCF_000010425.1	97.86	79.459999999999994	Bifodobacterium adolescentis	2.23
24	BCC_005120	B. adolescentis	9.52038994487665	8.99751119959631	Male	<50 years old	Crohn's disease	Non active	Colon	5-15 years	0.960518096733404	0.228970157425344	6.76430901440499	0.144343729332312	0.625	0.75	0.625	0.583333333333333	0.5625	0.4	0	84.0937399574727	18	2200550	1209374	59.14	240	Bifidobacterium adolescentis	GCF_000010425.1	97.82	77.05	Bifodobacterium adolescentis	2
25	BCC_005124	B. adolescentis	9.52038994487665	8.99751119959631	Male	<50 years old	Crohn's disease	Non active	Colon	5-15 years	1.00785601755437	0.254110642847485	11.4318264599792	0.115498215045892	0.5	0.5625	0.583333333333333	0.5	0.5	0.075	0	103.077061229814	22	2200735	364467	59.13	205	Bifidobacterium adolescentis	GCF_000010425.1	97.71	78.85	Bifodobacterium adolescentis	2.19
26	BCC_005126	B. adolescentis	9.17789705991894	4.84065489160052	Male	>50 years old	Crohn's disease	Active	Small intestine only	5-15 years	1.09792359140953	0.328823382983305	5.39979547868945	0.14712670182207	0.5	0.5	0.5	0.5	0.5	0.3625	0	93.3029680492714	35	2149811	132913	59.31	182	Bifidobacterium adolescentis	GCF_000010425.1	97.9	82.48	Bifidobacterium adolescentis	2.07
27	BCC_005127	B. bifidum	8.95604831030259	7.38201704257487	Female	>50 years old	Crohn's disease	Non active	Small intestine only	>25 years	NA	NA	NA	1.49864225364695	0	0	0	0	0	0.2875	0	NA	12	2153421	389263	62.77	204	Bifidobacterium bifidum	GCF_001025135.1	98.84	93.55	Bifidobacterium bifidum	2.15
28	BCC_005128	B. bifidum	8.95604831030259	7.38201704257487	Female	>50 years old	Crohn's disease	Non active	Small intestine only	>25 years	0.337094095485316	0.237712509350984	3.95141931933527	1.44322042107129	0	0	0.5	0.166666666666667	0	0.6875	0.6	71.6462262624267	10	2152159	411345	62.76	202	Bifidobacterium bifidum	GCF_001025135.1	98.86	93.62	Bifidobacterium bifidum	2.43
29	BCC_005129	B. bifidum	8.95604831030259	7.38201704257487	Female	>50 years old	Crohn's disease	Non active	Small intestine only	>25 years	0.617085049751798	0.267621811149211	4.67764030339868	1.44177586743063	0.125	0.333333333333333	0	0	0	0.675	0.6	NA	14	2152396	351113	62.75	189	Bifidobacterium bifidum	GCF_001025135.1	98.88	93.74	Bifidobacterium bifidum	2.11
30	BCC_005130	B. bifidum	8.95604831030259	7.38201704257487	Female	>50 years old	Crohn's disease	Non active	Small intestine only	>25 years	0.382597982129366	0.737983599270462	4.37315523928928	1.03657674250045	0.25	0	0	0	0.166666666666667	0.6125	0.7	NA	12	2151648	516386	62.75	270	Bifidobacterium bifidum	GCF_001025135.1	98.85	93.55	Bifidobacterium bifidum	2.3
31	BCC_005141	B. dentium	8.85233644893818	5.60052447594438	Female	>50 years old	Crohn's disease	Active	Colon	<5 years	1.00915816342454	0.151304401170363	21.6709510602119	0.121914003644198	0.666666666666667	0.5	0.5	0.5	0.5	0.3375	0	116.313253313658	36	2691456	233887	58.37	179	Bifidobacterium dentium	GCF_001042595.1	98.56	83.58	Bifidobacterium dentium	1.65
32	BCC_005142	B. dentium	8.85233644893818	5.60052447594438	Female	>50 years old	Crohn's disease	Active	Colon	<5 years	0.912672473887765	0.117042247002628	22.354853765696	0.158991095091828	0.5	0.166666666666667	0.5	0.5	0.375	0.35	0	NA	37	2690426	234547	58.37	170	Bifidobacterium dentium	GCF_001042595.1	98.6	84.44	Bifidobacterium dentium	2.21
33	BCC_005143	B. dentium	8.85233644893818	5.60052447594438	Female	>50 years old	Crohn's disease	Active	Colon	<5 years	1.1534224115881	0.0873194780683026	23.0606048913006	0.198759065606033	0.5	0.166666666666667	0.5	0.5	0.333333333333333	0.2875	0.208333333333333	NA	31	2690221	233887	58.37	179	Bifidobacterium dentium	GCF_001042595.1	98.61	83.88	Bifidobacterium dentium	2.16
34	BCC_005145	B. longum	9.52038994487665	8.99751119959631	Male	<50 years old	Crohn's disease	Non active	Colon	5-15 years	1.14945256231928	0.418596019949381	5.11680883161164	1.09145503398151	0.5	0.583333333333333	0.5	0.5	0.5	0.925	0.0833333333333333	73.6249078041107	20	2245225	221363	59.84	223	Bifidobacterium longum; Bifidobacterium infantis	GCF_000196555.1; GCF_000269965.1	98,93; 95,13	91.54; 71.31	Bifodobacterium longum	2.24
35	BCC_005146	B. longum	9.17789705991894	4.84065489160052	Male	>50 years old	Crohn's disease	Active	Small intestine only	5-15 years	1.00456482041759	0.231458350389433	6.1424983667246	1.19859463014252	0.375	0.333333333333333	0.5	0.333333333333333	0.333333333333333	0	0	30.8969004685012	39	2341723	141181	60.28	180	Bifidobacterium longum; Bifidobacterium infantis	GCF_000196555.1; GCF_000269965.1	98,84; 95,07	79.06; 64.12	Bifidobacterium longum	1.96
36	BCC_005147	B. dentium	9.84118680591351	5.86139019200179	Female	>50 years old	Crohn's disease	Active	Colon	NA	1.01878559937337	0.266286885626796	5.91392398005318	0.301206951120323	0.375	0.25	0.5	0.5	0.25	0.45	0	78.004816309344	21	2688761	399859	58.72	183	Bifidobacterium dentium	GCF_001042595.1	98.94	87.66	Bifidobacterium dentium	2.28
37	BCC_005150	B. breve	9.61738163568613	7.27331700779695	Male	<50 years old	Crohn's disease	Active	Small intestine only	15-25 years	0.880533311692162	0.167288331143515	11.4299257396665	0.843078413352444	0.5	0.625	0.583333333333333	0.5	0.333333333333333	0.2625	0.0416666666666667	71.2685083948333	17	2233769	294497	58.63	150	Bifidobacterium breve	GCF_001025175.1	98.92	90.70	Bifodobacterium breve	1.76
38	BCC_005151	B. longum	9.61738163568613	7.27331700779695	Male	<50 years old	Crohn's disease	Active	Small intestine only	15-25 years	0.763655468277745	0.203018812113801	3.77960855568296	1.12470826067737	0.75	0.5625	0.5	0.625	0.5	0.875	0	NA	36	2308811	175119	59.93	232	Bifidobacterium longum	GCF_000196555.1	98.67	83.97	Bifidobacterium longum	2
39	BCC_005152	B. longum	9.61738163568613	7.27331700779695	Male	<50 years old	Crohn's disease	Active	Small intestine only	15-25 years	0.666031380592686	0.518032690212811	4.05991509033325	1.09158503934264	0.583333333333333	0.583333333333333	0.5	0.583333333333333	0.333333333333333	1	0.0416666666666667	NA	33	2314826	197096	59.96	170	Bifidobacterium longum	GCF_000196555.1	98.77	86.72	Bifodobacterium longum	2.23
40	BCC_005153	B. longum	9.61738163568613	7.27331700779695	Male	<50 years old	Crohn's disease	Active	Small intestine only	15-25 years	0.707633602225655	0.306827666418474	4.55929251264327	1.32812978692157	0.5	0.5	0.5	0.5	0.5	0.9	0.275	NA	32	2291860	201306	59.95	218	Bifidobacterium longum	GCF_000196555.1	98.64	86.07	Bifidobacterium longum	2.17
41	BCC_005154	B. longum	9.61738163568613	7.27331700779695	Male	<50 years old	Crohn's disease	Active	Small intestine only	15-25 years	0.649557739900501	0.224768808553924	4.20061801632086	1.2664520387813	0.5	0.5	0.5	0.5	0.5	0.55	0.149	87.6236230697218	35	2299273	201317	59.94	198	Bifidobacterium longum; Bifidobacterium infantis	GCF_000196555.1; GCF_000269965.1	98,65; 95,01	84.64; 71.50	Bifidobacterium longum	1.98
42	BCC_005155	B. longum	9.61738163568613	7.27331700779695	Male	<50 years old	Crohn's disease	Active	Small intestine only	15-25 years	0.546086040457592	0.376105964164409	8.01014173417535	1.51824118110456	0.5	0.5	NA	0.5	0.5	0.3125	0	NA	34	2299567	227424	59.94	222	Bifidobacterium longum	GCF_000196555.1	98.72	84.87	Bifodobacterium longum	2.32
43	BCC_005156	B. longum	9.61738163568613	7.27331700779695	Male	<50 years old	Crohn's disease	Active	Small intestine only	15-25 years	0.729973375215581	0.549078110640849	4.92652733284122	1.05282864306015	0.5	0.5	0.5	0.5	0.5	0.9375	0.277777777777778	37.0607201710974	34	2314364	197017	59.96	223	Bifidobacterium longum	GCF_000196555.1	98.78	86.52	Bifodobacterium longum	2.25
44	BCC_005175	B. longum	9.61738163568613	7.27331700779695	Male	<50 years old	Crohn's disease	Active	Small intestine only	15-25 years	0.579757624218414	0.694495236118677	5.41240165482196	1.57292765519194	0.5	0.5	NA	0.5	0.5	0	0	82.3759397077771	32	2300012	204902	59.94	137	Bifidobacterium longum	GCF_000196555.1	98.67	85.52	Bifidobacterium longum	2.1
45	BCC_005177	B. bifidum	8.95604831030259	7.38201704257487	Female	>50 years old	Crohn's disease	Non active	Small intestine only	>25 years	NA	NA	NA	1.98027714015495	0	0.25	0	0	0.125	0.25	0.0625	NA	8	2152095	577808	62.75	228	Bifidobacterium bifidum	GCF_001025135.1	98.83	93.47	Bifidobacterium bifidum	2.26
46	BCC_005179	B. longum	9.61738163568613	7.27331700779695	Male	<50 years old	Crohn's disease	Active	Small intestine only	15-25 years	0.298603247339889	0.391497740808222	5.65530423499467	1.08217473990982	0.5	0.125	0.5	0.375	0.5	NA	NA	NA	36	2296748	227469	59.95	210	Bifidobacterium longum	GCF_000196555.1	98.67	83.35	Bifidobacterium longum	1.77
47	BCC_005181	B. longum	9.61738163568613	7.27331700779695	Male	<50 years old	Crohn's disease	Active	Small intestine only	15-25 years	0.887367333925045	0.362054038540601	4.17209979674391	1.31295611669711	0.375	0.5	0.5625	0.5	0.5	1	0.425	43.1048767915186	38	2297688	183552	59.95	232	Bifidobacterium longum	GCF_000196555.1	98.71	83.96	Bifodobacterium longum	2.28
48	BCC_005196	B. adolescentis	8.83496179443393	7.17220396275236	Male	<50 years old	Crohn's disease	Active	Small intestine only	<5 years	0.62461074424779	0.249098592216682	7.07575974484172	0.191174149835882	0.5875	0.5	0.7	0.55	0.625	0.129647058823529	0.0166666666666667	103.302167402841	29	2251122	170848	59.4	181	Bifidobacterium adolescentis	GCF_000010425.1	97.93	79.53	Bifodobacterium adolescentis	2.28
49	BCC_005198	B. dentium	9.35748642725808	6.68484536164441	Male	>50 years old	Ulcerative colitis	Active	Colon	>25 years	0.74406543745658	0.15856931878453	12.1120798587596	0.140689199526558	0.5	0.5	0.125	0.375	0.375	0.225	0.405555555555556	NA	15	2560603	334147	58.56	165	Bifidobacterium dentium	GCF_001042595.1	99.09	89.26	Bifidobacterium dentium	2.03
50	BCC_005199	B. dentium	8.76180962858707	7.0669955840222	Male	>50 years old	Ulcerative colitis	Non active	Colon	>25 years	0.868236255300609	0.200083846927873	6.29351797995436	0.35839858301762	0.5	0.5	0.5	0.5	0.5	0.583333333333333	0.45	NA	23	2613950	208407	58.61	216	Bifidobacterium dentium	GCF_001042595.1	98.6	87.93	Bifidobacterium dentium	1.98
51	BCC_005201	B. longum	9.00451678187678	4.39269695325967	Female	<50 years old	Ulcerative colitis	Non active	Colon	5-15 years	0.766957965867595	0.410056745107014	5.2280425127208	1.20411093094322	0.5	0.5	0.5	0.5	0.5	0.75	0.15	56.0128046825656	83	2644377	100953	60.14	111	Bifidobacterium longum	GCF_000196555.1	98.33	79.30	Bifodobacterium longum	2.23
52	BCC_005209	B. dentium	8.76180962858707	7.0669955840222	Male	>50 years old	Ulcerative colitis	Non active	Colon	>25 years	0.748710105703078	0.158111176613034	9.59239091515508	0.242855872377092	0.5	0.5	0.5	0.5	0.5	0.666666666666667	0.33125	NA	23	2613807	253600	58.61	174	Bifidobacterium dentium	GCF_001042595.1	98.63	87.97	Bifidobacterium dentium	2.43
53	BCC_005216	B. dentium	9.35748642725808	6.68484536164441	Male	>50 years old	Ulcerative colitis	Active	Colon	>25 years	0.58505160501395	0.130063882224669	16.4198686824814	0.0441182839185433	0.5	0.375	0.5	0.5875	0.25	0.166666666666667	0	NA	14	2559690	553259	58.56	160	Bifidobacterium dentium	GCF_001042595.1	99.1	90.61	Bifidobacterium dentium	2.4
54	BCC_005218	B. dentium	8.76180962858707	7.0669955840222	Male	>50 years old	Ulcerative colitis	Non active	Colon	>25 years	0.516059986338246	0.149168455186335	5.35430013530902	0.354630926000775	0.5	0.5	0.5	0.5	0.5	0.45	0.183333333333333	NA	23	2614159	208258	58.61	186	Bifidobacterium dentium	GCF_001042595.1	98.61	87.96	Bifidobacterium dentium	2.25
55	BCC_005220	B. dentium	8.76180962858707	7.0669955840222	Male	>50 years old	Ulcerative colitis	Non active	Colon	>25 years	0.798831935383638	0.171612983781406	8.43483888367117	0.321862601560656	0.5	0.5	0.5	0.5	0.5	0.5	0.55	NA	24	2613425	207322	58.6	180	Bifidobacterium dentium	GCF_001042595.1	98.65	87.86	Bifidobacterium dentium	1.97
56	BCC_005222	B. dentium	8.76180962858707	7.0669955840222	Male	>50 years old	Ulcerative colitis	Non active	Colon	>25 years	0.532607946600897	0.12012047538163	9.02519292974267	0.319444723840589	0.5	0.5	0.5	0.55	0.5	0.583333333333333	0.361111111111111	NA	24	2611158	205565	58.62	211	Bifidobacterium dentium	GCF_001042595.1	98.7	88.06	Bifidobacterium dentium	2.28
57	BCC_005223	B. dentium	9.35748642725808	6.68484536164441	Male	>50 years old	Ulcerative colitis	Active	Colon	>25 years	0.76153380845692	0.226594532822584	19.7127197201634	0.0118895519295467	0.5	0.25	0.5	0.5	0.5	0	0.15	NA	16	2620301	613995	58.53	197	Bifidobacterium dentium	GCF_001042595.1	99.09	89.07	Bifidobacterium dentium	2.05
58	BCC_005226	B. dentium	9.35748642725808	6.68484536164441	Male	>50 years old	Ulcerative colitis	Active	Colon	>25 years	0.77375745170956	0.27674038453872	19.443473859251	0.00867130556005643	0.5	0.25	0.5	0.5	0.5	0	0	NA	14	2620591	614015	58.52	200	Bifidobacterium dentium	GCF_001042595.1	99.13	88.78	Bifidobacterium dentium	2.2
59	BCC_005228	B. dentium	9.35748642725808	6.68484536164441	Male	>50 years old	Ulcerative colitis	Active	Colon	>25 years	0.909640137094071	0.184565055896015	16.9424036768637	0.108212861860242	0.5	0.25	0.125	0.375	0.5	0.24	0.208333333333333	79.934066421377	17	2559283	553234	58.56	156	Bifidobacterium dentium	GCF_001042595.1	99.1	89.96	Bifidobacterium dentium	2.27
60	BCC_005230	B. longum	8.76665011896651	5.38343336711518	Male	<50 years old	Crohn's disease	Non active	Colon	15-25 years	0.932631341657953	0.336914541034916	5.94836124226679	1.29484564941848	0.375	0.5	0.5	0.5	NA	1	0.625	83.3765599953643	45	2317181	106200	60.05	204	Bifidobacterium longum	GCF_000196555.1	98.84	84.93	Bifodobacterium longum	2.22
61	BCC_005231	B. adolescentis	8.83496179443393	7.17220396275236	Male	<50 years old	Crohn's disease	Active	Small intestine only	<5 years	0.672197211475885	0.308440781347136	6.3586892638686	0.209978749929756	0.5	0.5	0.6125	0.5	0.5	0	0	84.0889091739509	29	2251453	193604	59.41	217	Bifidobacterium adolescentis	GCF_000010425.1	97.86	79.23	Bifodobacterium adolescentis	2.21
62	BCC_005232	B. adolescentis	8.83496179443393	7.17220396275236	Male	<50 years old	Crohn's disease	Active	Small intestine only	<5 years	0.883094420478141	0.328870467868262	7.21523208893757	0.131356447204945	0.5	0.5	0.5875	0.5	0.5	0.0833333333333333	0	NA	26	2251220	193626	59.42	218	Bifidobacterium adolescentis	GCF_000010425.1	97.8	79.65	Bifodobacterium adolescentis	2.32
63	BCC_005234	B. bifidum	10.0868680747139	6.16604932076154	Female	<50 years old	Ulcerative colitis	Active	Colon	5-15 years	0.341895189660395	0.514568395655385	5.61304048018175	1.319328835854	0	0.375	0	0	0	1	0.875	NA	32	2263268	190069	62.78	166	Bifidobacterium bifidum	GCF_001025135.1	98.91	90.90	Bifidobacterium bifidum	2.26
64	BCC_005235	B. adolescentis	8.83496179443393	7.17220396275236	Male	<50 years old	Crohn's disease	Active	Small intestine only	<5 years	0.792518470059282	0.276380309029327	5.87096593598981	0.234658475333571	0.5	0.5	0.575	0.5	0.5	0	0	NA	26	2250893	195729	59.41	245	Bifidobacterium adolescentis	GCF_000010425.1	97.84	79.09	Bifodobacterium adolescentis	1.96
65	BCC_005255	B. dentium	8.76180962858707	7.0669955840222	Male	>50 years old	Ulcerative colitis	Non active	Colon	>25 years	0.838361697650699	0.161370383081168	9.30527568222908	0.287277986752504	0.5	0.5	0.5	0.5	0.5	0.666666666666667	0.575	NA	23	2613218	207300	58.6	192	Bifidobacterium dentium	GCF_001042595.1	98.61	88.30	Bifidobacterium dentium	2.33
66	BCC_005258	B. dentium	8.76180962858707	7.0669955840222	Male	>50 years old	Ulcerative colitis	Non active	Colon	>25 years	0.772122631734103	0.133047240973347	8.22024288599617	0.214963027459286	0.5	0.5	0.5	0.5	0.5	0.5625	0	98.8273439594974	25	2614104	207964	58.61	169	Bifidobacterium dentium	GCF_001042595.1	98.58	88.02	Bifidobacterium dentium	2.22
67	BCC_005267	B. bifidum	8.84170067341746	2.71676193680916	Female	<50 years old	Crohn's disease	Active	Small intestine only	<5 years	0.505631551536181	0.221637414450804	5.8868310340107	1.26354696408984	0	0	0	NA	0	0.3125	0.0416666666666667	NA	27	2194259	192558	62.78	222	Bifidobacterium bifidum	GCF_001025135.1	98.77	93.51	Bifidobacterium bifidum	2.42
68	BCC_005273	B. pseudocatenulatum	9.34802655834021	6.21332798444275	Female	<50 years old	Crohn's disease	Non active	Small intestine only	5-15 years	1.09182444924127	0.221787136151831	9.88021501079621	0.889985459403884	0.5	0.65	0.5875	0.5	0.55	0	0	101.531255628904	20	2209441	405671	56.59	218	Bifidobacterium pseudocatenulatum	GCF_001025215.1	98.18	89.34	Bifidobacterium pseudocatenulatum	2.29
69	BCC_005491	B. longum	9.56483711929033	4.85162667583971	Female	<50 years old	Crohn's disease	Non active	Small intestine only	5-15 years	1.33893613659925	0.294635939135685	5.81041550076813	1.11044080735865	0.525	0.5	0.5	0.5	0.625	1	0.805555555555556	39.5981238749905	31	2230459	341399	59.82	231	Bifidobacterium longum; Bifidobacterium infantis	GCF_000196555.1; GCF_000269965.1	96,55; 95,66	81.32; 77.01	Bifidobacterium longum	2.07
70	BCC_005492	B. dentium	9.34802655834021	6.21332798444275	Female	<50 years old	Crohn's disease	Non active	Small intestine only	5-15 years	0.713356914618086	0.29000205605147	7.76792030705572	0.398054087836491	0.5	0	0.375	0.375	0.375	0.466666666666667	0.125	81.6073676600212	25	2653427	366506	58.59	184	Bifidobacterium dentium	GCF_001042595.1	98.8	86.70	Bifidobacterium dentium	2.3
71	BCC_005493	B. breve	9.34802655834021	6.21332798444275	Female	<50 years old	Crohn's disease	Non active	Small intestine only	5-15 years	0.861495354928519	0.16516905280884	9.32267447476324	1.08999441568426	0.5	0.4	0.5	0.5	0.5	0.166666666666667	0.0555555555555556	NA	24	2321333	222731	58.63	217	Bifidobacterium breve	GCF_001025175.1	98.64	85.82	Bifidobacterium breve	1.96
72	BCC_005494	B. breve	9.34802655834021	6.21332798444275	Female	<50 years old	Crohn's disease	Non active	Small intestine only	5-15 years	0.658652228933446	0.135359079994572	13.4255988975051	0.786812922679816	0.5	0.375	0.5	0.5	0.5	0.125	0	91.9454397489814	24	2321131	222731	58.62	205	Bifidobacterium breve	GCF_001025175.1	98.56	86.12	Bifidobacterium breve	2.06
73	BCC_005495	B. longum	9.56483711929033	4.85162667583971	Female	<50 years old	Crohn's disease	Non active	Small intestine only	5-15 years	1.1480032613708	0.437681503110472	6.22468016882525	1.25662143762268	0.5	0.25	0.5625	0.5	0.5	0.925	0.166666666666667	36.3910320495876	30	2230129	341464	59.81	209	Bifidobacterium longum; Bifidobacterium infantis	GCF_000196555.1; GCF_000269965.1	96,61; 95,75	81.34; 76.95	Bifidobacterium longum	1.77
74	BCC_005496	B. dentium	9.34802655834021	6.21332798444275	Female	<50 years old	Crohn's disease	Non active	Small intestine only	5-15 years	0.774010617273605	0.180441123644579	13.5917935684411	0.282599572683332	0.5	0.5	0.375	0.5	0.375	0.333333333333333	0.0555555555555556	NA	23	2653502	236480	58.59	173	Bifidobacterium dentium	GCF_001042595.1	98.84	86.64	Bifidobacterium dentium	2.33
75	BCC_005497	B. breve	9.56483711929033	4.85162667583971	Female	<50 years old	Crohn's disease	Non active	Small intestine only	5-15 years	0.401458956992832	0.254970502117694	7.80363427734223	1.42749272584345	0.5	0.125	0	0	0.375	0.166666666666667	0.0277777777777778	69.1179208545832	23	2258926	429695	58.69	182	Bifidobacterium breve	GCF_001025175.1	98.84	90.61	Bifidobacterium breve	1.95
76	BCC_005499	B. angulatum	9.26345397446305	7.62815304999641	Female	<50 years old	Ulcerative colitis	Active	Colon	<5 years	0.773578451795167	0.326650998273095	6.93391460991071	0.39673427569491	0.55	0.733333333333333	0.5625	0.5625	0.55	0.5125	0.0555555555555556	114.79348077043	18	1988563	248411	59.59	229	Bifidobacterium angulatum	GCF_001025155.1	98.75	95.78	Bifidobacterium angulatum	2.06
77	BCC_005501	B. angulatum	9.26345397446305	7.62815304999641	Female	<50 years old	Ulcerative colitis	Active	Colon	<5 years	0.853599593013833	0.217639104756402	10.8301973280618	0.225922078956735	0.5	0.5	0.5	0.5	0.375	0.166666666666667	0.025	94.0109147247011	15	1987737	266318	59.59	225	Bifidobacterium angulatum	GCF_001025155.1	98.73	95.77	Bifidobacterium angulatum	2.25
78	BCC_005504	B. angulatum	9.26345397446305	7.62815304999641	Female	<50 years old	Ulcerative colitis	Active	Colon	<5 years	0.747717908189689	0.285683566976376	9.79115315947992	0.301598646928861	0.5	0.583333333333333	0.525	0.525	0.525	0.166666666666667	0.025	NA	14	1987207	500928	59.59	237	Bifidobacterium angulatum	GCF_001025155.1	98.75	95.78	Bifidobacterium angulatum	2.03
79	BCC_005505	B. angulatum	9.26345397446305	7.62815304999641	Female	<50 years old	Ulcerative colitis	Active	Colon	<5 years	0.789366410262997	0.334173653881612	7.37780695812163	0.385220619250263	0.675	0.733333333333333	0.675	0.6125	0.5875	0.266666666666667	0.025	NA	17	1988017	266416	59.59	186	Bifidobacterium angulatum	GCF_001025155.1	98.78	95.89	Bifidobacterium angulatum	2.07
80	BCC_005507	B. pseudocatenulatum	8.83496179443393	7.17220396275236	Male	<50 years old	Crohn's disease	Active	Small intestine only	<5 years	0.610307792582515	0.255821291732003	6.68599970896446	0.88890569070932	0.375	0.333333333333333	0.25	0.375	0.5	0.0833333333333333	0	NA	6	2274024	647588	56.43	169	Bifidobacterium pseudocatenulatum	GCF_001025215.1	99.04	94.69	Bifidobacterium pseudocatenulatum	1.98
81	BCC_005510	B. longum	8.83496179443393	7.17220396275236	Male	<50 years old	Crohn's disease	Active	Small intestine only	<5 years	1.06143230099313	0.464657323260104	5.01463815801629	1.14677068664685	0.5	0.25	0.5	0.5	0.5	1	0.208333333333333	33.0859588185911	33	2281541	157591	59.78	236	Bifidobacterium longum; Bifidobacterium infantis	GCF_000196555.1; GCF_000269965.1	98,65; 95,06	87.38; 71.39	Bifidobacterium longum	1.98
82	BCC_005512	B. pseudocatenulatum	8.83496179443393	7.17220396275236	Male	<50 years old	Crohn's disease	Active	Small intestine only	<5 years	1.13544417957816	0.268242614641921	6.18156092156276	1.22324025228235	0.675	0.6375	0.5625	0.5625	0.5875	0.1	0.08	NA	7	2291490	1769361	56.43	286	Bifidobacterium pseudocatenulatum	GCF_001025215.1	99.01	94.50	Bifidobacterium pseudocatenulatum	2.18
83	BCC_005513	B. pseudocatenulatum	8.83496179443393	7.17220396275236	Male	<50 years old	Crohn's disease	Active	Small intestine only	<5 years	0.938252720496417	0.241313975140097	5.51998416444928	1.04635931310901	0.55	0.525	0.5	0.5	0.55	0.3875	0.075	92.2863947971687	7	2291558	1769247	56.43	215	Bifidobacterium pseudocatenulatum	GCF_001025215.1	98.99	94.65	Bifidobacterium pseudocatenulatum	1.97
84	BCC_005516	B. adolescentis	9.87673567986035	6.5299481936357	Female	<50 years old	Ulcerative colitis	Non active	Colon	15-25 years	0.819074727655571	0.224670438041591	9.71246884650986	0.177317150179233	0.5	0.5	0.4625	0.5	0.25	0.25	0	96.4647632737471	15	2205449	424452	59.11	180	Bifidobacterium adolescentis	GCF_000010425.1	97.97	79.75	Bifidobacterium adolescentis	2.3
85	BCC_005517	B. pseudocatenulatum	9.87673567986035	6.5299481936357	Female	<50 years old	Ulcerative colitis	Non active	Colon	15-25 years	0.487354761963558	0.298030464049054	4.81374385167519	0.68661749658011	0.5	0.375	0.5	0.25	0.5	1	1	NA	16	2250055	651120	56.54	203	Bifidobacterium pseudocatenulatum	GCF_001025215.1	98.27	88.96	Bifidobacterium pseudocatenulatum	2.44
86	BCC_005519	B. pseudocatenulatum	8.83496179443393	7.17220396275236	Male	<50 years old	Crohn's disease	Active	Small intestine only	<5 years	1.04529272418028	0.174952398003483	7.50273348136157	0.955791058902341	0.8	0.7375	0.675	0.575	0.725	0.0833333333333333	0.0277777777777778	NA	5	2291831	1774939	56.43	180	Bifidobacterium pseudocatenulatum	GCF_001025215.1	99.01	94.65	Bifidobacterium pseudocatenulatum	2.3
87	BCC_005520	B. catenulatum	10.6979215624692	8.5418474169354	Female	<50 years old	Ulcerative colitis	Active	Colon	5-15 years	0.567322744678968	0.16555891235503	9.28983136476514	0.144318630642618	0.7375	0.7375	0.5875	0.8	0.575	0.2625	0.0333333333333333	NA	13	2043090	1604257	56.19	253	Bifidobacterium catenulatum; Bifidobacterium kashiwanohense	GCF_001025195.1; GCF_001042615.1	98,59; 96,51	89.40; 86.66	Bifidobacterium catenulatum	2.24
88	BCC_005522	B. pseudocatenulatum	9.87673567986035	6.5299481936357	Female	<50 years old	Ulcerative colitis	Non active	Colon	15-25 years	0.774760101550485	0.278043138168369	4.98801580212684	0.918276490441506	0.5	0.5	0.5	0.5	0.4375	0	0	NA	16	2249530	651384	56.53	162	Bifidobacterium pseudocatenulatum	GCF_001025215.1	98.21	88.94	Bifidobacterium pseudocatenulatum	1.97
89	BCC_005523	B. bifidum	9.87673567986035	6.5299481936357	Female	<50 years old	Ulcerative colitis	Non active	Colon	15-25 years	0.668630902357821	0.302925742427541	4.56907691078638	1.32186518785088	0	0.125	NA	0	0.125	0.75	0.7	97.1928371488915	24	2250528	456276	62.79	129	Bifidobacterium bifidum	GCF_001025135.1	99.02	91.86	Bifidobacterium bifidum	2.15
90	BCC_005525	B. bifidum	10.0868680747139	6.16604932076154	Female	<50 years old	Ulcerative colitis	Active	Colon	5-15 years	0.310945314076685	0.375319887069484	9.6442538903616	1.59090891156386	0.25	0.375	NA	0	0.25	0.566666666666667	0.361111111111111	NA	33	2263265	192527	62.79	170	Bifidobacterium bifidum	GCF_001025135.1	98.91	91.06	Bifidobacterium bifidum	2.19
91	BCC_005526	B. pseudocatenulatum	8.83496179443393	7.17220396275236	Male	<50 years old	Crohn's disease	Active	Small intestine only	<5 years	0.781461324749133	0.292708656494439	4.45020122112017	0.861605539411658	0.6125	0.575	0.6125	0.525	0.525	0.25	0.0833333333333333	NA	6	2291556	1769361	56.43	111	Bifidobacterium pseudocatenulatum	GCF_001025215.1	99	94.72	Bifidobacterium pseudocatenulatum	2.52
92	BCC_005527	B. bifidum	9.87673567986035	6.5299481936357	Female	<50 years old	Ulcerative colitis	Non active	Colon	15-25 years	0.351807763394126	0.284762503433763	13.0846605693461	1.19249392220529	0.125	0.375	0	NA	0.125	0.4	0.0416666666666667	NA	24	2252257	379057	62.82	164	Bifidobacterium bifidum	GCF_001025135.1	99.06	91.73	Bifidobacterium bifidum	2.2
93	BCC_005528	B. pseudocatenulatum	9.87673567986035	6.5299481936357	Female	<50 years old	Ulcerative colitis	Non active	Colon	15-25 years	0.760421047425393	0.12209355036578	14.2520815622946	0.717769209563058	0.55	0.375	0.375	0.25	0.5	0	0.03125	NA	15	2250212	652715	56.54	154	Bifidobacterium pseudocatenulatum	GCF_001025215.1	98.26	89.12	Bifidobacterium pseudocatenulatum	2.12
94	BCC_005529	B. bifidum	9.26345397446305	7.62815304999641	Female	<50 years old	Ulcerative colitis	Active	Colon	<5 years	0.349451411385774	0.240865524049512	9.12991229278334	1.45818450805916	0	0	NA	NA	0	0.366666666666667	0.285714285714286	NA	9	2214597	548804	62.82	119	Bifidobacterium bifidum	GCF_001025135.1	99.05	91.81	Bifidobacterium bifidum	2.22
95	BCC_005530	B. bifidum	10.0868680747139	6.16604932076154	Female	<50 years old	Ulcerative colitis	Active	Colon	5-15 years	NA	NA	NA	0.793757879395252	0	0	NA	NA	0.125	0.5	0.1	NA	35	2263551	190003	62.79	237	Bifidobacterium bifidum	GCF_001025135.1	98.92	90.90	Bifidobacterium bifidum	2.14
96	BCC_005531	B. bifidum	9.87673567986035	6.5299481936357	Female	<50 years old	Ulcerative colitis	Non active	Colon	15-25 years	0.511500935981357	0.481289905655958	4.53354527604155	1.4538447312295	0.125	0.375	0	0.75	0	0.8125	0.75	NA	25	2251234	167494	62.81	205	Bifidobacterium bifidum	GCF_001025135.1	99.08	91.63	Bifidobacterium bifidum	2.27
97	BCC_005533	B. bifidum	9.87673567986035	6.5299481936357	Female	<50 years old	Ulcerative colitis	Non active	Colon	15-25 years	0.485829285267051	0.253054995992155	9.17356114984359	1.3424218121696	0.25	0.166666666666667	NA	NA	0.25	0.42	0.16	NA	31	2253137	239961	62.83	166	Bifidobacterium bifidum	GCF_001025135.1	99.06	91.66	Bifidobacterium bifidum	2.31
98	BCC_005534	B. longum	10.0868680747139	6.16604932076154	Female	<50 years old	Ulcerative colitis	Active	Colon	5-15 years	0.89508275734524	0.336691994842091	7.39923127401553	1.12867237346272	0.75	0.8	0.6625	0.725	0.55	0.4	0.0625	NA	48	2443159	145459	60.3	89	Bifidobacterium longum	GCF_000196555.1	98.72	83.32	Bifidobacterium longum	2.07
99	BCC_005536	B. dentium	8.83496179443393	7.17220396275236	Male	<50 years old	Crohn's disease	Active	Small intestine only	<5 years	NA	NA	NA	0.249303360548012	0.5625	0.5	0.5	0.5	0.5	0	0.125	75.4590864089072	29	2614605	229459	58.59	206	Bifidobacterium dentium	GCF_001042595.1	98.88	88.54	NA	NA
100	BCC_005540	B. adolescentis	9.94448267215017	8.10209052551184	Male	>50 years old	Crohn's disease	Active	Colon	15-25 years	0.696720243460916	0.160597477127571	11.9879139107691	0.134838459418995	0.5625	0.5	0.7625	0.525	0.5	0	0	NA	35	2271338	238445	59.36	184	Bifidobacterium adolescentis	GCF_000010425.1	98.04	79.47	Bifidobacterium adolescentis	2.28
101	BCC_005545	B. longum	10.0868680747139	6.16604932076154	Female	<50 years old	Ulcerative colitis	Active	Colon	5-15 years	0.959874373059339	0.367654096689121	6.51666858325392	1.09857073479668	0.525	0.75	0.6	0.625	0.5	0.2625	0	NA	46	2442068	145516	60.29	153	Bifidobacterium longum	GCF_000196555.1	98.75	80.61	Bifidobacterium longum	1.94
102	BCC_005560	B. longum	9.61568096446493	2.53649971841731	Male	<50 years old	Ulcerative colitis	Non active	Colon	5-15 years	0.829052626949288	0.590395554104614	3.40074159170586	1.12355631355931	0.5	0.5	0.533333333333333	0.5	0.5	0.8125	0.9375	25.5196782349733	63	2447661	102670	59.82	157	Bifidobacterium longum	GCF_000196555.1	98.51	84.39	Bifidobacterium longum	2.04
103	BCC_005562	B. adolescentis	9.94448267215017	8.10209052551184	Male	>50 years old	Crohn's disease	Active	Colon	15-25 years	0.79588840677468	0.163046627840832	11.7192437699655	0.0972605935679751	0.5	0.5	0.7375	0.5	0.5	0	0	NA	37	2312395	275366	59.39	162	Bifidobacterium adolescentis	GCF_000010425.1	97.96	78.11	Bifidobacterium adolescentis	2.17
104	BCC_005563	B. adolescentis	9.94448267215017	8.10209052551184	Male	>50 years old	Crohn's disease	Active	Colon	15-25 years	0.996643514539383	0.246903208696246	7.41529134920022	0.161872014681748	0.5	0.56125	0.675	0.6	0.6	0.25	0.25	87.4816917617505	31	2188724	294458	59.28	253	Bifidobacterium adolescentis	GCF_000010425.1	97.95	81.28	Bifidobacterium adolescentis	2.2
105	BCC_005564	B. adolescentis	9.94448267215017	8.10209052551184	Male	>50 years old	Crohn's disease	Active	Colon	15-25 years	0.775699446346282	0.149027445441024	12.4863421199042	0.32527276517721	0.5	0.5	0.625	0.5	0.5	0.125	0.166666666666667	NA	34	2312197	430872	59.4	185	Bifidobacterium adolescentis	GCF_000010425.1	97.96	77.77	Bifidobacterium adolescentis	2.22
106	BCC_005565	B. longum	10.4086558796141	2.5793521067831	Female	<50 years old	Crohn's disease	Active	Small intestine only	15-25 years	0.768619370557285	0.14379490554329	14.6515918947931	1.03650918482294	0.5	NA	NA	0.5	0.5	0.075	0	NA	50	2400956	107174	60.13	115	Bifidobacterium longum	GCF_000196555.1	98.61	81.24	Bifidobacterium longum	2.22
107	BCC_005566	B. adolescentis	9.94448267215017	8.10209052551184	Male	>50 years old	Crohn's disease	Active	Colon	15-25 years	1.13093883794489	0.13338052417031	19.0056012844851	0.248588590316506	0.533333333333333	0.55	0.6	0.6	0.6	0.25	0.275	99.7399582334283	33	2253950	1234820	59.25	232	Bifidobacterium adolescentis	GCF_000010425.1	97.91	79.54	Bifidobacterium adolescentis	2.08
108	BCC_005568	B. longum	10.0868680747139	6.16604932076154	Female	<50 years old	Ulcerative colitis	Active	Colon	5-15 years	0.955408623806133	0.459140422650911	6.61667552403076	1.18189511886886	0.75	0.8125	0.725	0.575	0.5	0.8	0.2	29.2738671366627	45	2442579	159578	60.29	166	Bifidobacterium longum	GCF_000196555.1	98.79	82.47	Bifidobacterium longum	2.27
109	BCC_005573	B. longum	9.94448267215017	8.10209052551184	Male	>50 years old	Crohn's disease	Active	Colon	15-25 years	0.550827335917124	0.486666535746193	7.88431840768953	1.09929249863399	0.5	0.6	NA	NA	0.5	0.5625	0.45	NA	57	2254459	138923	60.08	234	Bifidobacterium longum; Bifidobacterium infantis	GCF_000196555.1; GCF_000269965.1	98,65; 95,09	87.12; 73.28	Bifidobacterium longum	2.21
110	BCC_005574	B. dentium	9.49383325143486	5.40206287807921	Female	>50 years old	Crohn's disease	Non active	Small intestine only	>25 years	0.639060689556509	0.123225413119899	12.8773674278745	0.343994914924806	0	0.25	0.5	0	0	0.125	0	89.9199185712895	9	2537899	487559	58.31	177	Bifidobacterium dentium	GCF_001042595.1	98.92	87.94	Bifidobacterium dentium	2.16
111	BCC_005575	B. adolescentis	9.94448267215017	8.10209052551184	Male	>50 years old	Crohn's disease	Active	Colon	15-25 years	NA	NA	NA	0.126496131952791	0.625	0.6	0.7125	0.65	0.725	0	0	NA	33	2311290	430942	59.38	136	Bifidobacterium adolescentis	GCF_000010425.1	97.99	78.37	Bifidobacterium adolescentis	2.22
112	BCC_005576	B. longum	10.0868680747139	6.16604932076154	Female	<50 years old	Ulcerative colitis	Active	Colon	5-15 years	0.488589221192115	0.210051540831902	6.04165060690039	1.16336077778768	0.8	0.816666666666667	0.65	0.85	0.75	0	0	41.1076898194112	53	2442541	137871	60.29	145	Bifidobacterium longum	GCF_000196555.1	98.77	82.52	Bifidobacterium longum	2.24
113	BCC_005577	B. pseudocatenulatum	8.83496179443393	7.17220396275236	Male	<50 years old	Crohn's disease	Active	Small intestine only	<5 years	0.697860113382348	0.251854932804419	5.38589622482402	0.984187507020133	0.5625	0.5	0.5	0.5	0.5	NA	0.0833333333333333	NA	6	2291574	1769406	56.43	137	Bifidobacterium pseudocatenulatum	GCF_001025215.1	98.99	94.87	Bifidobacterium pseudocatenulatum	2.16
114	BCC_005578	B. adolescentis	9.94448267215017	8.10209052551184	Male	>50 years old	Crohn's disease	Active	Colon	15-25 years	0.822908464053024	0.145284962194995	15.2993237338511	0.272472777642164	0.55	0.55	0.55	0.5	0.55	0.0833333333333333	0	89.1968589942984	35	2311309	431051	59.38	122	Bifidobacterium adolescentis	GCF_000010425.1	97.98	78	Bifidobacterium adolescentis	2.1
115	BCC_005579	B. dentium	9.49383325143486	5.40206287807921	Female	>50 years old	Crohn's disease	Non active	Small intestine only	>25 years	0.729679385736772	0.106942477110561	24.225611884918	0.451746293868767	0.5	NA	NA	NA	0.5	NA	NA	NA	7	2536130	964598	58.28	121	Bifidobacterium dentium	GCF_001042595.1	98.95	87.24	Bifidobacterium dentium	2.07
116	BCC_005581	B. catenulatum	10.6979215624692	8.5418474169354	Female	<50 years old	Ulcerative colitis	Active	Colon	5-15 years	0.321410679750307	0.121404135759613	19.2731464318957	0.577328247909335	0.5	0.7125	0.9375	0.8625	0.7375	NA	NA	NA	14	2042691	1045251	56.19	221	Bifidobacterium catenulatum; Bifidobacterium kashiwanohense	GCF_001025195.1; GCF_001042615.1	98,63; 96,55	87.68; 85.55	Bifidobacterium catenulatum	2.49
117	BCC_005583	B. pseudocatenulatum	8.83496179443393	7.17220396275236	Male	<50 years old	Crohn's disease	Active	Small intestine only	<5 years	0.719498832460786	0.257423232383386	4.81369057658535	0.959880856926967	0.55	0.55	0.55	0.533333333333333	0.55	0.2	0.25	NA	9	2291577	1769632	56.43	141	Bifidobacterium pseudocatenulatum	GCF_001025215.1	98.97	95.23	Bifidobacterium pseudocatenulatum	2.08
118	BCC_005588	B. adolescentis	8.69748576036291	7.44422854649493	Male	>50 years old	Ulcerative colitis	Active	Colon	>25 years	0.661185222446516	0.272744057243786	6.4885020070077	0.369085987960342	0.65	0.5	0.5	0.5	0.5	0	0	76.2301880277177	18	2082322	606813	59.27	155	Bifidobacterium adolescentis	GCF_000010425.1	98.51	87.28	Bifidobacterium adolescentis	2.24
119	BCC_005589	B. pseudocatenulatum	8.34579367690791	3.99900619068326	Female	<50 years old	Crohn's disease	Non active	Small intestine only	5-15 years	0.85099225261111	0.168935731117579	5.73042991332446	0.916478262041293	0.5625	0.5	0.5	0.375	0.5	0.183333333333333	0.0785714285714286	NA	33	2275415	1391934	56.52	153	Bifidobacterium pseudocatenulatum	GCF_001025215.1	98.15	83.45	Bifidobacterium pseudocatenulatum	1.61
120	BCC_005592	B. dentium	9.51726724581968	7.12792740890956	Female	>50 years old	Crohn's disease	Active	Colon	NA	1.0982348673788	0.0746042308892914	24.5152196628163	0.171188582741778	0.625	0.55	0.55	0.6	0.6	0.125	0.0785714285714286	NA	33	2716279	256958	58.36	25	Bifidobacterium dentium	GCF_001042595.1	98.6	86.53	Bifidobacterium dentium	2.28
121	BCC_005593	B. dentium	9.51726724581968	7.12792740890956	Female	>50 years old	Crohn's disease	Active	Colon	NA	0.809251170812241	0.237833989164857	5.50029856398874	0.188849050615245	0.625	0.55	0.6	0.575	0.55	0.333333333333333	0.28125	NA	17	2598245	456305	58.49	124	Bifidobacterium dentium	GCF_001042595.1	98.65	91.73	Bifidobacterium dentium	2.2
122	BCC_005594	B. dentium	9.51726724581968	7.12792740890956	Female	>50 years old	Crohn's disease	Active	Colon	NA	0.948197945813873	0.129133570074907	16.5684076385982	0.104434829494097	0.625	0.55	0.6	0.6125	0.55	0.166666666666667	0.125	78.7775048878963	23	2703373	247495	58.42	100	Bifidobacterium dentium	GCF_001042595.1	98.64	87.04	Bifidobacterium dentium	2.16
123	BCC_005599	B. dentium	9.25652950882281	5.53907609879278	Male	>50 years old	Crohn's disease	Active	Small intestine only	5-15 years	0.390873037136749	0.172773562141759	5.31024667201666	0.272520871361279	0.5	0.5	0.5	0.375	0.5	0.166666666666667	0.26875	NA	20	2632717	205486	58.46	124	Bifidobacterium dentium	GCF_001042595.1	98.55	88.55	Bifidobacterium dentium	2.16
124	BCC_005600	B. pseudocatenulatum	9.65183160805896	8.27508089845686	Female	<50 years old	Crohn's disease	Active	Colon	15-25 years	0.80099057787378	0.159381411961667	9.84051415536845	0.946645381111589	0.8	0.666666666666667	0.6	0.25	0.675	0	0	94.963819990118	9	2280144	855819	56.61	138	Bifidobacterium pseudocatenulatum	GCF_001025215.1	98.32	88.97	Bifidobacterium dentium	2.3
125	BCC_005604	B. dentium	9.51726724581968	7.12792740890956	Female	>50 years old	Crohn's disease	Active	Colon	NA	0.790430203565319	0.234678542362917	5.69244972366648	0.159408129248969	0.625	0.55	0.6125	0.6	0.55	0.3	0.25625	83.8803123822299	16	2594885	397589	58.49	111	Bifidobacterium dentium	GCF_001042595.1	98.63	91.67	Bifidobacterium dentium	2.17
126	BCC_005613	B. bifidum	9.65183160805896	8.27508089845686	Female	<50 years old	Crohn's disease	Active	Colon	15-25 years	0.422041745828763	0.188802802797377	5.33853544107344	1.48831650004388	0	0.125	0	0	0	0.625	0.55625	NA	16	2173679	280824	62.83	141	Bifidobacterium bifidum	GCF_001025135.1	99.06	95.07	Bifidobacterium bifidum	2.22
127	BCC_005614	B. dentium	9.62521037610648	6.80130163516216	Male	<50 years old	Crohn's disease	Non active	Colon	5-15 years	0.4705178600009	0.182884511918069	3.73170461078638	1.04144298853985	0.5	0.625	0.5	0.5	0.5	0.875	0.40625	NA	21	2621883	363363	58.35	114	Bifidobacterium dentium	GCF_001042595.1	98.48	85.41	Bifidobacterium dentium	2.15
128	BCC_005615	B. bifidum	9.65183160805896	8.27508089845686	Female	<50 years old	Crohn's disease	Active	Colon	15-25 years	0.512100649422355	0.186216662475946	5.45967715592784	1.43855951420578	0	0.125	0	0	0	0.9	0.2875	NA	16	2174708	218327	62.83	122	Bifidobacterium bifidum	GCF_001025135.1	99.09	94.98	Bifidobacterium bifidum	2.36
129	BCC_005616	B. dentium	9.62521037610648	6.80130163516216	Male	<50 years old	Crohn's disease	Non active	Colon	5-15 years	1.20630782976275	0.0918488259485034	25.1614088262851	0.238394239157967	0.5	0.375	0.5	0.5	0.5	0.5625	0.275	NA	22	2685889	282018	58.31	51	Bifidobacterium dentium	GCF_001042595.1	98.46	84.72	Bifidobacterium dentium	2.08
130	BCC_005617	B. dentium	9.25652950882281	5.53907609879278	Male	>50 years old	Crohn's disease	Active	Small intestine only	5-15 years	NA	NA	NA	0.263108148862792	0.5	0.5	0.5	0.25	0.25	0.233333333333333	0.55	97.675168715488	20	2632691	205487	58.46	125	Bifidobacterium dentium	GCF_001042595.1	98.55	88.52	Bifidobacterium dentium	2.16
131	BCC_005618	B. bifidum	9.65183160805896	8.27508089845686	Female	<50 years old	Crohn's disease	Active	Colon	15-25 years	NA	NA	NA	NA	0	0	0	0	0	0.75	0.125	NA	14	2173553	408322	62.83	144	Bifidobacterium bifidum	GCF_001025135.1	99.04	94.98	Bifidobacterium bifidum	2.08
132	BCC_005619	B. dentium	9.62521037610648	6.80130163516216	Male	<50 years old	Crohn's disease	Non active	Colon	5-15 years	NA	NA	NA	0.763089415351296	0.6125	0.5	0.5	0.5	0.5	0.166666666666667	0.3125	93.9589008684465	21	2622364	363261	58.36	96	Bifidobacterium dentium	GCF_001042595.1	98.5	85.78	Bifidobacterium dentium	2.04
133	BCC_005620	B. bifidum	9.65183160805896	8.27508089845686	Female	<50 years old	Crohn's disease	Active	Colon	15-25 years	NA	NA	NA	1.48157081022581	0.25	0.5	NA	NA	0.125	NA	NA	NA	14	2174877	408193	62.83	145	Bifidobacterium bifidum	GCF_001025135.1	99.1	94.9	Bifidobacterium bifidum	2.21
134	BCC_005622	B. dentium	9.51726724581968	7.12792740890956	Female	>50 years old	Crohn's disease	Active	Colon	NA	1.25133415490392	0.138662027655394	14.3256122293008	0.115947351158913	0.65	0.625	0.6	0.625	0.525	0.1875	0.1875	NA	18	2700618	428150	58.42	123	Bifidobacterium dentium	GCF_001042595.1	98.66	87.05	Bifidobacterium dentium	2.3
135	BCC_005917	B. longum	9.50388565579115	7.20285566012716	Female	<50 years old	Ulcerative colitis	Active	Colon	5-15 years	0.736977155910251	0.388571638056863	5.23219112693081	1.42827236692764	0.5	0.375	0.5	0.5	0.5	0.75	0.6	84.6755798607239	64	2314812	70464	59.88	120	Bifidobacterium longum	GCF_000196555.1	98.53	84.71	Bifidobacterium longum	2.17
136	BCC_005918	B. dentium	9.51726724581968	7.12792740890956	Female	>50 years old	Crohn's disease	Active	Colon	NA	0.804059323989664	0.124718281375385	21.89299535793	0.108199681859436	0.6	0.5	0.5	0.6	0.5	0.233333333333333	0.3125	NA	18	2696277	293576	58.38	120	Bifidobacterium dentium	GCF_001042595.1	98.68	87.04	Bifidobacterium dentium	2.23
137	BCC_005919	B. adolescentis	9.25652950882281	5.53907609879278	Male	>50 years old	Crohn's disease	Active	Small intestine only	5-15 years	0.956840816224865	0.318877453356164	21.3468130738674	0.0895667995228592	0.5	0.5	0.583333333333333	0.5	0.5	0.183333333333333	0	97.8723096925967	33	2149282	183382	59.3	154	Bifidobacterium adolescentis	GCF_000010425.1	98.07	83.17	Bifidobacterium adolescentis	2
138	BCC_005920	B. dentium	9.51726724581968	7.12792740890956	Female	>50 years old	Crohn's disease	Active	Colon	NA	0.93521845746402	0.221946469404354	8.43392918072108	0.378193019318721	0.5625	0.5	0.5625	0.5625	0.5	0.55	0.375	NA	32	2748725	243400	58.34	89	Bifidobacterium dentium	GCF_001042595.1	98.66	85.79	Bifidobacterium dentium	2.03
139	BCC_005921	B. pseudocatenulatum	8.69748576036291	7.44422854649493	Male	>50 years old	Ulcerative colitis	Active	Colon	>25 years	0.793810073052801	0.278227925040138	4.31253252104666	1.0889396599343	0.7375	0.5	0.6375	0.6	0.5625	0.125	0.183333333333333	89.5161380813487	15	2342393	694413	56.73	137	Bifidobacterium pseudocatenulatum	GCF_001025215.1	98.02	84.89	Bifidobacterium pseudocatenulatum	2.29
140	BCC_005922	B. adolescentis	8.69748576036291	7.44422854649493	Male	>50 years old	Ulcerative colitis	Active	Colon	>25 years	0.897225232780943	0.197018484695841	9.62458987538525	0.273879804999012	0.55	0.5	0.6375	0.55	0.5625	0	0	NA	18	2319052	1462350	59.43	126	Bifidobacterium adolescentis	GCF_000010425.1	97.97	79.69	Bifidobacterium adolescentis	2.3
141	BCC_005923	B. dentium	9.51726724581968	7.12792740890956	Female	>50 years old	Crohn's disease	Active	Colon	NA	0.621356943622131	0.118362775902625	22.6222572472205	0.10874695454477	0.55	0.3875	0.5	0.55	0.5	0	0	NA	25	2714946	388203	58.36	111	Bifidobacterium dentium	GCF_001042595.1	98.68	85.53	Bifidobacterium dentium	2.34
142	BCC_005924	B. adolescentis	9.50388565579115	7.20285566012716	Female	<50 years old	Ulcerative colitis	Active	Colon	5-15 years	0.966301824401059	0.129141043925536	14.9251705065799	0.153327445551438	0.125	0.5	0.5	0.125	0.375	0	0	99.3532780257919	15	2215084	435421	59.19	154	Bifidobacterium adolescentis	GCF_000010425.1	97.97	81.14	Bifidobacterium adolescentis	2.28
143	BCC_005925	B. dentium	9.51726724581968	7.12792740890956	Female	>50 years old	Crohn's disease	Active	Colon	NA	0.542420120218706	0.221032944674569	24.0977080396031	0.059204305587829	0.5	0.5	0.5	0.5	0.5	0	0	NA	30	2749851	256682	58.34	91	Bifidobacterium dentium	GCF_001042595.1	98.59	83.22	Bifidobacterium dentium	2.21
144	BCC_005926	B. pseudocatenulatum	9.65183160805896	8.27508089845686	Female	<50 years old	Crohn's disease	Active	Colon	15-25 years	0.482781654078471	0.209697598801265	7.90462044640408	0.800372566649289	0.5	0.575	0.533333333333333	0.25	0.6875	0.125	0	NA	9	2280098	855810	56.61	148	Bifidobacterium pseudocatenulatum	GCF_001025215.1	98.31	89.02	Bifidobacterium pseudocatenulatum	2.21
145	BCC_005927	B. adolescentis	9.50388565579115	7.20285566012716	Female	<50 years old	Ulcerative colitis	Active	Colon	5-15 years	0.960432979707222	0.171419531245196	15.5499847605284	0.118776733937733	0.25	0.5	0.55	0.25	0.375	0.0833333333333333	0.0833333333333333	NA	15	2214734	445034	59.19	125	Bifidobacterium adolescentis	GCF_000010425.1	98.01	82.09	Bifidobacterium adolescentis	2.31
146	BCC_005931	B. pseudocatenulatum	9.65183160805896	8.27508089845686	Female	<50 years old	Crohn's disease	Active	Colon	15-25 years	0.66000764865093	0.25286672257601	6.57102043980251	0.948532576079091	0.5	0.55	0.65	0	0.5	0	0	NA	9	2280661	855930	56.62	99	Bifidobacterium pseudocatenulatum	GCF_001025215.1	98.3	87.32	Bifidobacterium catenulatum	2.21
147	BCC_005946	B. dentium	10.6876877414531	3.68768774145305	Female	<50 years old	Crohn's disease	Active	Small intestine only	15-25 years	1.02078268149824	0.295716211526947	4.8136855700463	0.383601668420183	0.5	0.5	0.5	0.5	0.5	0.4125	0.5125	108.239671411842	20	2563399	263745	58.16	128	Bifidobacterium dentium	GCF_001042595.1	98.45	88.29	Bifidobacterium dentium	1.85
148	BCC_005965	B. adolescentis	9.50388565579115	7.20285566012716	Female	<50 years old	Ulcerative colitis	Active	Colon	5-15 years	0.868726989468458	0.215210855466454	12.8611969231225	0.100607669081293	0.5	0.333333333333333	0.5	0.333333333333333	0.666666666666667	NA	0	NA	13	2218824	445030	59.19	133	Bifidobacterium adolescentis	GCF_000010425.1	97.94	82.41	Bifidobacterium adolescentis	2.35
149	BCC_005971	B. bifidum	9.65183160805896	8.27508089845686	Female	<50 years old	Crohn's disease	Active	Colon	15-25 years	0.218105811532285	0.175418801054271	11.7489448545065	1.54309499139169	0	0.25	NA	0	0	0.5	0.2125	NA	15	2174883	408156	62.83	147	Bifidobacterium bifidum	GCF_001025135.1	99.05	95.1	Bifidobacterium bifidum	2.38
150	BCC_005972	B. bifidum	9.65183160805896	8.27508089845686	Female	<50 years old	Crohn's disease	Active	Colon	15-25 years	NA	NA	NA	1.39339522486454	0	0	0	0	0	0.8	0.4975	NA	20	2173367	192032	62.82	153	Bifidobacterium bifidum	GCF_001025135.1	99.09	95.19	NA	NA
151	BCC_005973	B. adolescentis	8.69748576036291	7.44422854649493	Male	>50 years old	Ulcerative colitis	Active	Colon	>25 years	0.905061304454533	0.299143548244857	9.27926383934506	0.166916310432885	0.666666666666667	0.75	0.75	0.583333333333333	0.625	0.1	0.0625	87.2515771949375	21	2319516	570464	59.43	116	Bifidobacterium adolescentis	GCF_000010425.1	97.97	79.2	Bifidobacterium adolescentis	2.19
152	BCC_005975	B. adolescentis	9.48112399717334	6.66296758511811	Male	>50 years old	Crohn's disease	Non active	Colon	>25 years	0.897105920586066	0.174913495138317	13.2957654213994	0.386025584884735	0.25	0.55	0.5	0.5	0.5	0.2	0.0714285714285714	NA	20	2186996	1094143	59.16	103	Bifidobacterium adolescentis	GCF_000010425.1	97.94	81.67	Bifidobacterium adolescentis	1.69
153	BCC_005978	B. adolescentis	9.48112399717334	6.66296758511811	Male	>50 years old	Crohn's disease	Non active	Colon	>25 years	0.769986626398661	0.192865373643692	9.99015162535585	0.473066388818933	0.5	0.5	0.55	0.5	0.5	0.55	0.075	NA	21	2186645	1094552	59.15	115	Bifidobacterium adolescentis	GCF_000010425.1	97.95	81.94	Bifidobacterium adolescentis	2.35
154	BCC_005980	B. adolescentis	9.48112399717334	6.66296758511811	Male	>50 years old	Crohn's disease	Non active	Colon	>25 years	0.496499789523765	0.10331813377008	15.7642711063666	0.402069419672488	0.5	0.55	0.5	0.533333333333333	0.5	0	0.0833333333333333	107.539119706145	25	2194611	307678	59.18	74	Bifidobacterium adolescentis	GCF_000010425.1	97.88	81.599999999999994	Bifidobacterium adolescentis	1.92
155	BCC_005981	B. adolescentis	9.48112399717334	6.66296758511811	Male	>50 years old	Crohn's disease	Non active	Colon	>25 years	0.642235120183854	0.203025235848327	8.76307735209669	0.546576419001275	0.5	0.5	0.55	0.5	0.5	0.4375	0.177777777777778	NA	17	2188456	1094177	59.16	98	Bifidobacterium adolescentis	GCF_000010425.1	97.95	81.87	Bifidobacterium adolescentis	2.43
156	BCC_005982	B. adolescentis	9.96292868862442	7.24168228957725	Female	>50 years old	Crohn's disease	Non active	Small intestine only	<5 years	0.80514631379876	0.133825313379051	14.1183583319473	0.46217925678447	0.5	0.525	0.525	0.525	0.575	0.166666666666667	0	99.525728955202	15	2216899	449502	59.38	111	Bifidobacterium adolescentis	GCF_000010425.1	98	80.239999999999995	Bifidobacterium adolescentis	2
157	BCC_005983	B. adolescentis	9.48112399717334	6.66296758511811	Male	>50 years old	Crohn's disease	Non active	Colon	>25 years	0.688763018838209	0.199733728177568	9.77748209983365	0.525949484668479	0.5	0.5	0.5	0.5	0.5	0.4375	0.142857142857143	NA	27	2194748	283774	59.18	104	Bifidobacterium adolescentis	GCF_000010425.1	97.89	81.5	Bifidobacterium adolescentis	2.07
158	BCC_005991	B. dentium	9.27759540811199	7.15265667150369	Female	<50 years old	Ulcerative colitis	Non active	Colon	5-15 years	0.898045994842231	0.193775876356092	29.3120426063678	0.10630995213327	0.25	0.333333333333333	0	0	0.125	0	0	NA	16	2631462	383687	58.48	114	Bifidobacterium dentium	GCF_001042595.1	98.64	83.88	Bifidobacterium dentium	1.97
159	BCC_005996	B. dentium	9.35694106841472	6.78985866064233	Female	<50 years old	Crohn's disease	Non active	Small intestine only	5-15 years	0.646175132358089	0.108563325246293	22.3495269698831	0.574898351658053	0.633333333333333	0.5	0.525	0.5	0.5	0.51	0.4125	NA	21	2589838	263753	58.43	125	Bifidobacterium dentium	GCF_001042595.1	98.55	87.13	Bifidobacterium dentium	2.19
160	BCC_006000	B. dentium	9.27759540811199	7.15265667150369	Female	<50 years old	Ulcerative colitis	Non active	Colon	5-15 years	0.698451039685976	0.246854656829983	28.333161985888	0.00250380909417702	0.25	0.166666666666667	0.375	0.166666666666667	0.25	0	0	NA	20	2670590	428294	58.45	110	Bifidobacterium dentium	GCF_001042595.1	98.67	86.46	Bifidobacterium dentium	2.29
161	BCC_006240	B. dentium	9.52633927738984	7.60205999132796	Male	>50 years old	Ulcerative colitis	Non active	Colon	>25 years	0.553302202093925	0.194766221901506	18.3897290986673	0.0861604902178783	0.5	0.5	0.5	0.5	0.5	0.175	0.055	NA	22	2612368	208362	58.59	95	Bifidobacterium dentium	GCF_001042595.1	98.63	88.3	Bifidobacterium dentium	2.27
162	BCC_006245	B. adolescentis	9.96292868862442	7.24168228957725	Female	>50 years old	Crohn's disease	Non active	Small intestine only	<5 years	0.761801574262326	0.126697144385846	14.971093259155	0.423794663171612	0.5	0.533333333333333	0.5	0.5	0.533333333333333	0.6	0.25625	NA	15	2217251	449655	59.39	104	Bifidobacterium adolescentis	GCF_000010425.1	97.92	80.510000000000005	Bifidobacterium adolescentis	2.25
163	BCC_006252	B. dentium	9.52633927738984	7.60205999132796	Male	>50 years old	Ulcerative colitis	Non active	Colon	>25 years	0.461078239192654	0.182738666595759	18.9805025966435	0.0999412739815476	0.5	0.5	0.5	0.5	0.5	0.125	0	NA	23	2612017	208259	58.59	127	Bifidobacterium dentium	GCF_001042595.1	98.65	87.76	Bifidobacterium dentium	2.1
164	BCC_006253	B. adolescentis	9.48112399717334	6.66296758511811	Male	>50 years old	Crohn's disease	Non active	Colon	>25 years	0.808219080742261	0.244342734107938	19.7833586180893	0.0387379158531348	0.675	0.55	0.7	0.6	0.6	0	0	NA	25	2194518	284037	59.19	158	Bifidobacterium adolescentis	GCF_000010425.1	97.96	81.709999999999994	Bifidobacterium adolescentis	2.38
165	BCC_006265	B. adolescentis	8.89010828013394	5.6171070080702	Female	<50 years old	Ulcerative colitis	Active	Colon	5-15 years	0.898752626750615	0.137800351798453	23.4066931721355	0.136959086168197	0.5	NA	NA	NA	NA	NA	0	NA	14	2215237	445031	59.19	100	Bifidobacterium adolescentis	GCF_000010425.1	98.01	82.59	Bifidobacterium adolescentis	1.92
166	BCC_006266	B. adolescentis	9.96292868862442	7.24168228957725	Female	>50 years old	Crohn's disease	Non active	Small intestine only	<5 years	0.824907675221015	0.134563960948618	14.7174927168022	0.381741731009779	0.5	0.5	0.5	0.5	0.5	0.683333333333333	0.175	NA	13	2217089	449520	59.39	106	Bifidobacterium adolescentis	GCF_000010425.1	97.97	80.28	Bifidobacterium adolescentis	2.23
167	BCC_006268	B. adolescentis	9.96292868862442	7.24168228957725	Female	>50 years old	Crohn's disease	Non active	Small intestine only	<5 years	0.942868902287178	0.176182874594334	11.8004758218388	0.42051055492873	0.5	0.5	0.5	0.5	0.5	0.75	0.183333333333333	NA	12	2216594	449504	59.38	109	Bifidobacterium adolescentis	GCF_000010425.1	97.95	80.37	Bifidobacterium adolescentis	2.02
168	BCC_006270	B. adolescentis	8.89010828013394	5.6171070080702	Female	<50 years old	Ulcerative colitis	Active	Colon	5-15 years	0.931243524539866	0.145770488294808	18.7669311048848	0.386425134572198	0.333333333333333	0.5	0.55	0.5	0.5	0.0833333333333333	0	NA	13	2236041	447013	59.21	117	Bifidobacterium adolescentis	GCF_000010425.1	97.9	81.48	Bifidobacterium adolescentis	2.07
169	BCC_006271	B. adolescentis	9.96292868862442	7.24168228957725	Female	>50 years old	Crohn's disease	Non active	Small intestine only	<5 years	0.783645768874296	0.136750258418248	14.5875894302092	0.369501317195533	0.5	0.5	0.5	0.5	0.5	0.3125	0	NA	14	2216946	449520	59.38	125	Bifidobacterium adolescentis	GCF_000010425.1	97.96	80.41	Bifidobacterium adolescentis	2.02
170	BCC_006272	B. adolescentis	9.48112399717334	6.66296758511811	Male	>50 years old	Crohn's disease	Non active	Colon	>25 years	0.815459293999151	0.186796975049655	9.53121826560674	0.447359898892649	0.5	0.5	0.625	0.566666666666667	0.5	0.4125	0.0357142857142857	NA	23	2194108	307759	59.18	117	Bifidobacterium adolescentis	GCF_000010425.1	97.93	81.849999999999994	Bifidobacterium adolescentis	2.07
171	BCC_006313	B. dentium	10.1023316308261	5.54948966216836	Female	<50 years old	Crohn's disease	Non active	Colon	<5 years	1.05095436291596	0.279881322178514	4.54034145332024	0.506175253453413	0.25	0.5	0.5	0.5	0.5	0.266666666666667	0.25	104.410177455351	24	2686329	176059	58.3	121	Bifidobacterium dentium	GCF_001042595.1	98.59	86.94	Bifidobacterium dentium	2.18
172	BCC_006318	B. adolescentis	9.96292868862442	7.24168228957725	Female	>50 years old	Crohn's disease	Non active	Small intestine only	<5 years	1.03505947222244	0.212560264542548	10.3841867654756	0.183813540065238	0.75	0.666666666666667	0.5	0.583333333333333	0.583333333333333	0.0833333333333333	0	NA	13	2217052	449522	59.38	115	Bifidobacterium adolescentis	GCF_000010425.1	97.97	80.06	Bifidobacterium adolescentis	2.16
173	BCC_006324	B. longum	10.0325401448426	4.80257350500402	Male	<50 years old	Crohn's disease	Non active	Small intestine only	5-15 years	0.914017775755626	0.584577486693685	4.50190823265012	1.23113633126808	0.4375	0.616666666666667	0.55	0.6	0.5	1	0.928571428571429	NA	30	2289968	135025	60.04	139	Bifidobacterium longum	GCF_000196555.1	98.65	87.01	Bifidobacterium longum	1.9
174	BCC_006336	B. dentium	9.62521037610648	6.80130163516216	Male	<50 years old	Crohn's disease	Non active	Colon	5-15 years	0.729108828800335	0.119158256325444	8.44469914049541	0.256942854360106	0.5	0.166666666666667	0.375	0.5	0.5	0.1375	0.2	97.9789170977446	21	2640307	363315	58.28	98	Bifidobacterium dentium	GCF_001042595.1	98.46	83.41	Bifidobacterium dentium	2
175	BCC_006343	B. dentium	9.52633927738984	7.60205999132796	Male	>50 years old	Ulcerative colitis	Non active	Colon	>25 years	1.10033010979612	0.325937792142584	6.88974965482073	0.39221041096295	0.5	0.333333333333333	0.5	0.5	0.5	0	0.1	NA	23	2612327	207423	58.59	126	Bifidobacterium dentium	GCF_001042595.1	98.58	88.49	Bifidobacterium dentium	2.11
176	BCC_006344	B. dentium	9.52633927738984	7.60205999132796	Male	>50 years old	Ulcerative colitis	Non active	Colon	>25 years	0.732559338881433	0.219039806611945	10.3224989270845	0.127890886043202	0.5	0.5	0.5	0.5	0.5	0.075	0.0625	100.828978082004	22	2612373	208469	58.59	138	Bifidobacterium dentium	GCF_001042595.1	98.56	88.3	Bifidobacterium dentium	2.01
177	BCC_006346	B. adolescentis	9.17789705991895	6.85913829729453	Female	<50 years old	Crohn's disease	Non active	Small intestine only	15-25 years	0.881662988086265	0.499009250250133	8.11239179217902	0.0774583751512778	0.5625	0.666666666666667	0.666666666666667	0.625	0.75	0	0	NA	13	2252815	1774120	59.3	173	Bifidobacterium adolescentis	GCF_000010425.1	98.07	79.930000000000007	Bifidobacterium adolescentis	2.29
178	BCC_006353	B. breve	9.52759162073893	3.17220396275236	Male	>50 years old	Crohn's disease	Non active	Small intestine only	15-25 years	0.654351568236315	0.40148863656291	15.5286632830718	1.10333329586066	0.666666666666667	0.666666666666667	0.666666666666667	0.583333333333333	0.583333333333333	0	0	65.7012980374115	37	2281447	125524	58.53	168	Bifidobacterium breve	GCF_001025175.1	98.81	88.96	Bifidobacterium breve	2.14
179	BCC_006356	B. dentium	9.35694106841472	6.78985866064233	Female	<50 years old	Crohn's disease	Non active	Small intestine only	5-15 years	NA	NA	NA	0.0452416088460509	0.5	0.5	0.5625	0.5	0.375	0	0.0833333333333333	NA	22	2572000	263751	58.43	104	Bifidobacterium dentium	GCF_001042595.1	98.57	85.29	Bifidobacterium dentium	2.31
180	BCC_006357	B. bifidum	9.28730397115722	4.66296758511811	Female	>50 years old	Ulcerative colitis	Non active	Colon	15-25 years	NA	NA	NA	0.912541251205846	0	0	NA	0	0	0.6	0.5	72.4919824550837	19	2194803	372790	62.71	153	Bifidobacterium bifidum	GCF_001025135.1	98.85	92.4	Bifidobacterium bifidum	2.48
181	BCC_006359	B. longum	10.6876877414531	3.68768774145305	Female	<50 years old	Crohn's disease	Active	Small intestine only	15-25 years	0.930020493141243	0.363643837637402	7.35982331148446	1.31975045105296	0.333333333333333	0.25	0.5	0.333333333333333	0.5	0.5	0.114285714285714	NA	50	2400112	107172	60.12	155	Bifidobacterium longum	GCF_000196555.1	98.51	82.31	Bifidobacterium longum	1.92
182	BCC_006361	B. bifidum	9.28730397115722	4.66296758511811	Female	>50 years old	Ulcerative colitis	Non active	Colon	15-25 years	NA	NA	NA	NA	0.125	0.125	0	0.25	0.25	0.6875	0.25	72.5208271147168	20	2194624	373117	62.71	94	Bifidobacterium bifidum	GCF_001025135.1	98.8	92.63	Bifidobacterium bifidum	2.32
183	BCC_006377	B. adolescentis	9.8735643399557	7.75274216954223	Female	<50 years old	Crohn's disease	Active	Colon	15-25 years	0.874674228815756	0.33719506607369	7.46680489378906	0.179978146967483	0.5625	0.75	0.8125	0.5625	0.583333333333333	0.5	0	95.9670749052994	24	2176702	362865	59.28	124	Bifidobacterium adolescentis	GCF_000010425.1	97.96	82.27	Bifidobacterium adolescentis	2.19
184	BCC_006386	B. adolescentis	9.8735643399557	7.75274216954223	Female	<50 years old	Crohn's disease	Active	Colon	15-25 years	0.805950305318311	0.340398842571979	6.47876340881703	0.321568441817154	0.583333333333333	0.583333333333333	0.583333333333333	0.625	0.75	0.2625	0.0625	91.056074409734	26	2142819	348830	59.22	133	Bifidobacterium adolescentis	GCF_000010425.1	97.95	83.37	Bifidobacterium adolescentis	2.03
185	BCC_006387	B. dentium	9.62521037610648	6.80130163516216	Male	<50 years old	Crohn's disease	Non active	Colon	5-15 years	1.15162675521317	0.207175520037472	9.94544876282828	0.260012954278507	0.5	0.5	0.5	0.5	0.5	0.25	0.216666666666667	NA	20	2639814	363475	58.28	107	Bifidobacterium dentium	GCF_001042595.1	98.51	84.84	Bifidobacterium dentium	2.11
186	BCC_006389	B. adolescentis	9.17789705991895	6.85913829729453	Female	<50 years old	Crohn's disease	Non active	Small intestine only	15-25 years	0.979810033441593	0.33941219502329	6.48541427681678	0.253931076585888	0.5	0.583333333333333	0.666666666666667	0.625	0.5	0.25	0.1	87.9083934177083	11	2214687	838235	59.33	168	Bifidobacterium adolescentis	GCF_000010425.1	97.97	80.59	Bifidobacterium adolescentis	2.15
187	BCC_006394	B. longum	10.0325401448426	4.80257350500402	Male	<50 years old	Crohn's disease	Non active	Small intestine only	5-15 years	0.998968821242887	0.65880888317101	3.83625154519988	1.10917255154793	0.875	0.75	0.416666666666667	0.625	0.5	1	1	50.3282129596831	30	2288834	136236	60.04	40	Bifidobacterium longum	GCF_000196555.1	98.63	87.19	Bifidobacterium longum	2.15
188	BCC_006396	B. adolescentis	10.1023316308261	5.54948966216836	Female	<50 years old	Crohn's disease	Non active	Colon	<5 years	1.03313933752287	0.256198098263403	7.54252202407078	0.261130239035053	0.5625	0.625	0.6875	0.5625	0.5625	0.6875	0	83.3981456036407	27	2231626	1127505	59.37	140	Bifidobacterium adolescentis	GCF_000010425.1	97.79	81.319999999999993	Bifidobacterium adolescentis	1.88
189	BCC_006398	B. bifidum	10.1023316308261	5.54948966216836	Female	<50 years old	Crohn's disease	Non active	Colon	<5 years	NA	NA	NA	1.01060223703912	0	0	NA	NA	NA	NA	NA	119.186016646998	8	2202167	580308	62.74	147	Bifidobacterium bifidum	GCF_001025135.1	98.93	95.45	Bifidobacterium bifidum	2.05
190	BCC_006408	B. adolescentis	9.9536546602974	7.00480718274478	Male	>50 years old	Crohn's disease	Non active	Colon	15-25 years	0.761650991192198	0.279966602083683	8.28248202636642	0.109720764026532	0.625	0.5625	0.75	0.5	0.5	0.425	0	97.4973146844679	30	2311440	457787	59.38	101	Bifidobacterium adolescentis	GCF_000010425.1	97.89	78.349999999999994	Bifidobacterium adolescentis	2.08
191	BCC_006411	B. angulatum	9.91866778660122	8.01142183983812	Female	<50 years old	Crohn's disease	Active	Colon	5-15 years	0.485054962124729	0.303876429060301	6.0607209967514	0.782586342114154	0.6375	0.575	0.5	0.6	0.575	0.8	0.308333333333333	NA	15	2038604	451431	59.64	165	Bifidobacterium angulatum	GCF_001025155.1	98.74	90.65	Bifidobacterium angulatum	1.64
192	BCC_006412	B. adolescentis	9.42560666932351	7.49815733647212	Female	<50 years old	Crohn's disease	Non active	Small intestine only	>25 years	0.609617459724951	0.219116960963797	8.5091449842	0.265255745138737	0	0	0	0.166666666666667	0.166666666666667	0.625	0.166666666666667	90.9835653385914	9	2109832	1139261	59.43	183	Bifidobacterium adolescentis	GCF_000010425.1	98.44	85.99	Bifidobacterium adolescentis	2.07
193	BCC_006414	B. pseudocatenulatum	9.5604692738363	7.27102115072214	Female	<50 years old	Crohn's disease	Non active	Colon	15-25 years	0.987849123289972	0.245254508762908	5.58631151144719	1.06691318311697	0.5	0.375	0.5	0.375	0.5	0.8125	0.333333333333333	83.8611363919233	37	2274354	1392018	56.51	119	Bifidobacterium pseudocatenulatum	GCF_001025215.1	98.04	85.03	Bifidobacterium pseudocatenulatum	2.31
194	BCC_006415	B. adolescentis	9.42560666932351	7.49815733647212	Female	<50 years old	Crohn's disease	Non active	Small intestine only	>25 years	0.836289383254232	0.140374986738695	16.057605711057	0.0904453092683641	0.5625	0.5	0.5	0.5	0.583333333333333	0.5625	0.166666666666667	98.8278254235262	8	2109500	1139450	59.44	112	Bifidobacterium adolescentis	GCF_000010425.1	98.44	85.7	Bifidobacterium adolescentis	2.28
195	BCC_006416	B. adolescentis	9.42560666932351	7.49815733647212	Female	<50 years old	Crohn's disease	Non active	Small intestine only	>25 years	0.969242154990646	0.245967908765202	9.2583137758002	0.157188314015895	0.75	0.5	0.333333333333333	0.5	0.5	0.35	0.183333333333333	98.8048197203021	12	2109754	661279	59.44	161	Bifidobacterium adolescentis	GCF_000010425.1	98.44	85.98	Bifidobacterium adolescentis	2
196	BCC_006417	B. adolescentis	9.42560666932351	7.49815733647212	Female	<50 years old	Crohn's disease	Non active	Small intestine only	>25 years	1.11688907237404	0.271366102963063	8.38765010801023	0.172612869263915	0.583333333333333	0.5	0.5	0.5	0.5	0.2625	0.075	97.1352035230394	12	2109582	471708	59.44	168	Bifidobacterium adolescentis	GCF_000010425.1	98.43	85.78	Bifidobacterium adolescentis	2.02
197	BCC_006418	B. adolescentis	9.8735643399557	7.75274216954223	Female	<50 years old	Crohn's disease	Active	Colon	15-25 years	0.903806314519336	0.163208639951788	16.9600192715047	0.108735746308952	0.525	0.5625	NA	0.5	0.583333333333333	0.5	0	99.8834907627135	29	2177377	362766	59.27	160	Bifidobacterium adolescentis	GCF_000010425.1	97.88	82.14	Bifidobacterium adolescentis	2.02
198	BCC_006419	B. dentium	9.27953103590092	5.94333662317369	Female	<50 years old	Ulcerative colitis	Active	Colon	5-15 years	NA	NA	NA	0.155009748476392	0.375	0.5625	0.5	0.5	0.5	0.5125	0.1875	NA	22	2629126	228698	58.46	106	Bifidobacterium dentium	GCF_001042595.1	98.9	88.02	Bifidobacterium dentium	2.36
199	BCC_006420	B. adolescentis	9.42560666932351	7.49815733647212	Female	<50 years old	Crohn's disease	Non active	Small intestine only	>25 years	1.02207490692336	0.244475503174246	10.5960559025582	0.160123021629698	0.5	0.5	0.5	0.5	0.5	0.266666666666667	0.1625	86.5785483721329	8	2109897	1478006	59.43	111	Bifidobacterium adolescentis	GCF_000010425.1	98.39	86.03	Bifidobacterium adolescentis	2.12
200	BCC_006423	B. adolescentis	9.31245945744476	5.20048569800083	Female	<50 years old	Ulcerative colitis	Active	Colon	5-15 years	0.676341594782399	0.145070557602013	15.1296929598171	0.362782937870758	0.333333333333333	0.5	0.5	0.5	0.5	0.25	0.1	100.464769829995	27	2298670	417734	59.57	109	Bifidobacterium adolescentis	GCF_000010425.1	98.07	80.45	Bifidobacterium adolescentis	1.76
201	BCC_006427	B. pseudocatenulatum	9.5604692738363	7.27102115072214	Female	<50 years old	Crohn's disease	Non active	Colon	15-25 years	0.95624976955304	0.16830920258958	5.22334666967347	1.1250640274561	0.375	0.25	0.5	0.375	0.5	0.575	0.25	88.3016586797725	32	2275981	1391927	56.52	105	Bifidobacterium pseudocatenulatum	GCF_001025215.1	98.06	86.43	Bifidobacterium pseudocatenulatum	2.34
202	BCC_006429	B. dentium	9.91866778660122	8.01142183983812	Female	<50 years old	Crohn's disease	Active	Colon	5-15 years	0.668301565489043	0.186250146004845	7.78411785635333	0.369175811441925	0.375	0.375	0.5	0.375	0.375	0.72	0.625	NA	25	2568305	167141	58.29	100	Bifidobacterium dentium	GCF_001042595.1	98.48	88.55	Bifidobacterium dentium	2.14
203	BCC_006430	B. dentium	9.91866778660122	8.01142183983812	Female	<50 years old	Crohn's disease	Active	Colon	5-15 years	0.685093465481566	0.19021094709551	7.95106310132724	0.406540155673421	0.5	0.375	0.5	0.375	0.25	0.833333333333333	0.6625	90.0950426358639	26	2555395	167292	58.29	121	Bifidobacterium dentium	GCF_001042595.1	98.53	88.6	Bifidobacterium dentium	2.34
204	BCC_006431	B. pseudocatenulatum	9.70091994542029	4.41035538343447	Male	>50 years old	Ulcerative colitis	Non active	Colon	5-15 years	0.703717710342257	0.149475716534638	9.89065378254798	0.562256441136644	0.8125	0.5625	0.375	0.166666666666667	0.5	0.6875	0.2875	76.3622803864636	28	2259637	428050	56.44	127	Bifidobacterium pseudocatenulatum	GCF_001025215.1	97.8	89.17	Bifidobacterium pseudocatenulatum	2.36
205	BCC_006433	B. longum	9.48112399717334	6.66296758511811	Male	>50 years old	Crohn's disease	Non active	Colon	>25 years	0.990101322329003	0.409813974893817	5.46770059901997	1.21194982738857	0.125	0.25	0.5	0.5	0.375	0.7	0.5375	44.8081768554073	19	2396472	360387	60.08	113	Bifidobacterium longum; Bifidobacterium infantis	GCF_000196555.1; GCF_000269965.1	98,49; 95,04	83,07; 71,22	Bifidobacterium longum	2.28
206	BCC_006640	B. pseudocatenulatum	9.5604692738363	7.27102115072214	Female	<50 years old	Crohn's disease	Non active	Colon	15-25 years	0.771040339320841	0.166126980570914	5.52644630641809	1.12866677991674	0.5	0.5	0.5	0.166666666666667	0.5	0.4	0.25	NA	29	2275828	1392021	56.52	125	Bifidobacterium pseudocatenulatum	GCF_001025215.1	98.06	86.03	Bifidobacterium pseudocatenulatum	2.4
207	BCC_006648	B. adolescentis	9.42560666932351	7.49815733647212	Female	<50 years old	Crohn's disease	Non active	Small intestine only	>25 years	0.811936820881278	0.253821009606611	8.16799716290862	0.238351599415045	0.375	0.5	0.75	0.5	0.5	0.2	0.0625	NA	9	2109698	476750	59.44	137	Bifidobacterium adolescentis	GCF_000010425.1	98.36	85.87	Bifidobacterium adolescentis	2.43
208	BCC_006660	B. pseudocatenulatum	9.5604692738363	7.27102115072214	Female	<50 years old	Crohn's disease	Non active	Colon	15-25 years	0.752049995433373	0.177030555630649	8.24368022636035	0.69755297751057	0.5	0.5	0.5	0	0.5	0.25	0.183333333333333	NA	28	2275882	1391704	56.53	137	Bifidobacterium pseudocatenulatum	GCF_001025215.1	98.17	86.84	Bifidobacterium pseudocatenulatum	2.18
209	BCC_006661	B. pseudocatenulatum	9.5604692738363	7.27102115072214	Female	<50 years old	Crohn's disease	Non active	Colon	15-25 years	0.758046350146903	0.173360831802384	5.97285431418368	1.14131747257178	0.375	0.375	0.5	0.333333333333333	0.5	0.325	0.125	NA	38	2274632	1392125	56.51	133	Bifidobacterium pseudocatenulatum	GCF_001025215.1	98.13	86.73	Bifidobacterium pseudocatenulatum	2.1
210	BCC_006666	B. dentium	9.27953103590092	5.94333662317369	Female	<50 years old	Ulcerative colitis	Active	Colon	5-15 years	0.792712971485266	0.237173416015749	5.32812243904473	0.249221923274504	0.5	0.5625	0.5	0.5	0.5	0.216666666666667	0.1	NA	22	2629159	228763	58.46	94	Bifidobacterium dentium	GCF_001042595.1	98.94	88.45	Bifidobacterium dentium	2.42
211	BCC_006667	B. adolescentis	9.42560666932351	7.49815733647212	Female	<50 years old	Crohn's disease	Non active	Small intestine only	>25 years	0.83625980580689	0.205693354748629	10.1742206986992	0.157405215462525	0.5	0.5	0.5	0.5	0.5	0.075	0	NA	12	2109517	338812	59.44	133	Bifidobacterium adolescentis	GCF_000010425.1	98.46	85.83	Bifidobacterium adolescentis	2.02
212	BCC_006685	B. dentium	9.27953103590092	5.94333662317369	Female	<50 years old	Ulcerative colitis	Active	Colon	5-15 years	NA	NA	NA	0.119983548551311	0.5	0.333333333333333	0.5	0.5	0.5	0	0	NA	24	2628113	228762	58.45	106	Bifidobacterium dentium	GCF_001042595.1	98.95	88.38	Bifidobacterium dentium	2.19
213	BCC_006687	B. dentium	9.27953103590092	5.94333662317369	Female	<50 years old	Ulcerative colitis	Active	Colon	5-15 years	0.81948397503481	0.211354000806526	6.11334052384668	0.593269047022929	0.5	0.5	0.5	0.5	0.5	0.1625	0	NA	22	2628916	228763	58.45	115	Bifidobacterium dentium	GCF_001042595.1	98.9	88.03	Bifidobacterium dentium	2.15
214	BCC_006689	B. angulatum	9.91866778660122	8.01142183983812	Female	<50 years old	Crohn's disease	Active	Colon	5-15 years	0.680201916753877	0.225364827135891	11.2328798101146	0.168340614303981	0.525	0.566666666666667	0.55	0.513333333333333	0.566666666666667	0.4375	0.125	NA	16	2038171	240129	59.64	146	Bifidobacterium angulatum	GCF_001025155.1	98.74	90.31	Bifidobacterium angulatum	1.92
215	BCC_006692	B. pseudocatenulatum	9.5604692738363	7.27102115072214	Female	<50 years old	Crohn's disease	Non active	Colon	15-25 years	0.912092798857949	0.143566414906543	6.27177158675856	1.20195406632512	0.5	0.375	0.5	0.375	0.5	0.531666666666667	0.25	NA	29	2276275	1391927	56.52	122	Bifidobacterium pseudocatenulatum	GCF_001025215.1	98.09	87.96	Bifidobacterium pseudocatenulatum	2.11
216	BCC_006695	B. dentium	9.27953103590092	5.94333662317369	Female	<50 years old	Ulcerative colitis	Active	Colon	5-15 years	NA	NA	NA	0.366198824545687	0.5	0.5	0.5	0.5	0.5	0	0.0625	NA	22	2628945	228761	58.46	95	Bifidobacterium dentium	GCF_001042595.1	98.94	88.23	Bifidobacterium dentium	2.14
217	BCC_006697	B. dentium	9.27953103590092	5.94333662317369	Female	<50 years old	Ulcerative colitis	Active	Colon	5-15 years	NA	NA	NA	0.119663675590156	0.525	0.616666666666667	0.55	0.55	0.525	0	0	NA	22	2629422	228763	58.46	100	Bifidobacterium dentium	GCF_001042595.1	98.9	86.84	Bifidobacterium dentium	2.22
218	BCC_006702	B. bifidum	8.87681028793874	2.55459099320482	Female	<50 years old	Crohn's disease	Active	Small intestine only	<5 years	NA	NA	NA	1.21200603477344	0	0	0	NA	0.125	0.725	0.1875	NA	14	2193523	325859	62.76	126	Bifidobacterium bifidum	GCF_001025135.1	98.8	93.52	Bifidobacterium bifidum	2.32
219	BCC_006711	B. dentium	9.27953103590092	5.94333662317369	Female	<50 years old	Ulcerative colitis	Active	Colon	5-15 years	0.572718696899762	0.504245829427212	11.9345022537451	0.0763995757941241	0.5	0.5	0.5	0.5	0.5	0.166666666666667	0.125	NA	23	2628966	228763	58.46	110	Bifidobacterium dentium	GCF_001042595.1	98.9	88.55	Bifidobacterium dentium	2.23
220	BCC_006712	B. dentium	9.27953103590092	5.94333662317369	Female	<50 years old	Ulcerative colitis	Active	Colon	5-15 years	0.622482968960155	0.461829875163258	12.3885237573766	0.0900145362816406	0.5	0.5	0.5	0.5	0.5	0.25	0	NA	22	2628968	228763	58.46	88	Bifidobacterium dentium	GCF_001042595.1	98.92	88.59	Bifidobacterium dentium	2.01
221	BCC_006717	B. dentium	9.27953103590092	5.94333662317369	Female	<50 years old	Ulcerative colitis	Active	Colon	5-15 years	NA	NA	NA	0.152598748992028	0.5	0.5	0.5	0.5	0.5	0	0	NA	24	2629380	228762	58.46	94	Bifidobacterium dentium	GCF_001042595.1	98.91	86.96	Bifidobacterium dentium	2.08
222	BCC_006719	B. bifidum	9.42560666932351	7.49815733647212	Female	<50 years old	Crohn's disease	Non active	Small intestine only	>25 years	NA	NA	NA	NA	0.375	0.375	0	0	0	0.666666666666667	0	NA	11	2193342	564099	62.66	138	Bifidobacterium bifidum	GCF_001025135.1	99.03	96.89	Bifidobacterium bifidum	2.26
223	BCC_006720	B. angulatum	9.91866778660122	8.01142183983812	Female	<50 years old	Crohn's disease	Active	Colon	5-15 years	0.622637581542783	0.239548862184249	7.29630675274306	0.379981995923883	0.5	0.6875	0.5	0.6875	0.25	0.48	0	77.5785523536776	16	2039113	451523	59.64	133	Bifidobacterium angulatum	GCF_001025155.1	98.75	90.49	Bifidobacterium angulatum	1.94
224	BCC_006722	B. adolescentis	9.42560666932351	7.49815733647212	Female	<50 years old	Crohn's disease	Non active	Small intestine only	>25 years	0.760172130748255	0.134981806740183	25.2514153403012	0.0554092569966834	0.5	0.5	NA	NA	0.5	0	0	NA	8	2109791	1478060	59.44	120	Bifidobacterium adolescentis	GCF_000010425.1	98.53	86.24	Bifidobacterium adolescentis	2.08
225	BCC_006723	B. dentium	9.27953103590092	5.94333662317369	Female	<50 years old	Ulcerative colitis	Active	Colon	5-15 years	0.680362773862079	0.136992972321918	8.2268840494147	0.253284081972015	0.5	0.5	0.5	0.5	0.5	0.125	0	NA	23	2629876	224027	58.46	84	Bifidobacterium dentium	GCF_001042595.1	98.93	88.62	Bifidobacterium dentium	2.01
226	BCC_006724	B. dentium	9.27953103590092	5.94333662317369	Female	<50 years old	Ulcerative colitis	Active	Colon	5-15 years	0.824385624685626	0.157982965180036	14.6064658348932	0.125079511887793	0.5	0.5	0.5	0.5	0.5	0	0	NA	22	2627690	228763	58.46	96	Bifidobacterium dentium	GCF_001042595.1	98.87	87.89	Bifidobacterium dentium	2.23
227	BCC_006725	B. adolescentis	9.42560666932351	7.49815733647212	Female	<50 years old	Crohn's disease	Non active	Small intestine only	>25 years	0.609260645503763	0.1441294534849	16.8636708940037	0.215398242279738	0.5	0.5	0.5	0.5	0.5	0.13	0.1	NA	9	2109614	490496	59.43	136	Bifidobacterium adolescentis	GCF_000010425.1	98.5	85.86	Bifidobacterium adolescentis	2.11
228	BCC_006726	B. dentium	9.27953103590092	5.94333662317369	Female	<50 years old	Ulcerative colitis	Active	Colon	5-15 years	NA	NA	NA	0.0182537009137882	0.375	0.5	0.5	0.5	0.5	0	0	NA	24	2629058	228764	58.46	101	Bifidobacterium dentium	GCF_001042595.1	98.94	88.4	Bifidobacterium dentium	2.06
229	BCC_006727	B. adolescentis	9.42560666932351	7.49815733647212	Female	<50 years old	Crohn's disease	Non active	Small intestine only	>25 years	0.580285411518033	0.143069843819363	16.7235114363274	0.185654700558442	0.5	0.5	0.5	0.5	0.5	0.2	0	NA	8	2110008	1477915	59.44	118	Bifidobacterium adolescentis	GCF_000010425.1	98.46	86.03	Bifidobacterium adolescentis	2.13
230	BCC_006728	B. dentium	9.27953103590092	5.94333662317369	Female	<50 years old	Ulcerative colitis	Active	Colon	5-15 years	NA	NA	NA	0.035713372005469	0.5	0.5	0.5	0.5	0.5	0	0	NA	22	2628896	228762	58.46	86	Bifidobacterium dentium	GCF_001042595.1	98.9	88.86	Bifidobacterium dentium	1.91
231	BCC_006730	B. adolescentis	9.42560666932351	7.49815733647212	Female	<50 years old	Crohn's disease	Non active	Small intestine only	>25 years	0.532096727061847	0.154948487889654	15.2085829387253	0.2111461785544	0.5	0.5	0.5	0.5	0.5	0.25	0.2	NA	8	2109568	1477733	59.43	74	Bifidobacterium adolescentis	GCF_000010425.1	98.47	86.07	Bifidobacterium adolescentis	2.12
232	BCC_006731	B. adolescentis	9.42560666932351	7.49815733647212	Female	<50 years old	Crohn's disease	Non active	Small intestine only	>25 years	0.65938967342878	0.138853356627635	19.5366999019603	0.0675292810902006	0.5	0.5	NA	0.5	0.5	0.075	0	NA	9	2109936	490911	59.44	115	Bifidobacterium adolescentis	GCF_000010425.1	98.43	86.37	Bifidobacterium adolescentis	2.2
233	BCC_006732	B. adolescentis	9.42560666932351	7.49815733647212	Female	<50 years old	Crohn's disease	Non active	Small intestine only	>25 years	0.446522923043955	0.155655781456706	16.8406271101695	0.199763986212296	0.25	0.25	0.5	0.5	0.25	0	0	NA	8	2109799	1477903	59.43	125	Bifidobacterium adolescentis	GCF_000010425.1	98.49	86.26	Bifidobacterium adolescentis	2.04
234	BCC_006737	B. longum	8.32230689433388	2.25536010470327	Female	<50 years old	Crohn's disease	Non active	Colon	>25 years	0.946971640190688	0.444475515471588	4.12937223055138	1.27522116400518	0.55	0.5	0.5	0.525	0.525	0.8	0.875	93.5767168144095	27	2306396	292439	60.14	105	Bifidobacterium longum; Bifidobacterium infantis	GCF_000196555.1; GCF_000269965.1	96,32; 95,76	73,78; 73,75	Bifidobacterium longum	2.26
235	BCC_006741	B. adolescentis	9.54415563217227	4.17617884687767	Female	>50 years old	Crohn's disease	Active	Colon	NA	0.879023718913528	0.221622888749255	11.3396044003367	0.164539752485272	0.2	0.533333333333333	0.5	0.333333333333333	0	0.4	0.1875	NA	21	2216769	823498	59.1	117	Bifidobacterium adolescentis	GCF_000010425.1	97.9	81.430000000000007	Bifidobacterium adolescentis	2.05
236	BCC_006755	B. pseudocatenulatum	8.23053650723758	5.91916567823538	Female	<50 years old	Ulcerative colitis	Active	Colon	5-15 years	0.519158232545919	0.143194564739528	10.4552192216519	0.711866962042286	0.5	0.5	0.5	0.5	0.5	0.125	0.183333333333333	NA	10	2218112	656285	56.23	111	Bifidobacterium pseudocatenulatum	GCF_001025215.1	98.89	98.27	Bifidobacterium pseudocatenulatum	2.09
237	BCC_006756	B. breve	9.54415563217227	4.17617884687767	Female	>50 years old	Crohn's disease	Active	Colon	NA	0.915027909881368	0.148005355727418	10.6709891103835	1.24115078453647	0.5	0.416666666666667	0.5	0.166666666666667	0.375	0.5	0.45	51.8210676036405	19	2275313	378134	58.75	110	Bifidobacterium breve	GCF_001025175.1	98.87	88.28	Bifidobacterium breve	1.69
238	BCC_006757	B. dentium	8.94457031496312	4.8451856828272	Male	>50 years old	Crohn's disease	Active	Small intestine only	>25 years	0.476030022666981	0.140423820567923	7.84111277109776	0.583661547441564	0.5	0.5	0.5	0.25	0.5	0.3625	0.2875	NA	21	2524002	344932	58.31	111	Bifidobacterium dentium	GCF_001042595.1	98.5	89.35	Bifidobacterium dentium	2.14
239	BCC_006758	B. dentium	9.20420758421919	4.04148028672149	Female	>50 years old	Ulcerative colitis	Non active	Colon	5-15 years	0.742698412673839	0.191254161202123	9.10545318093542	0.332727015697168	0.5	0.333333333333333	0.5	0.5	0.5	0.925	0.533333333333333	NA	20	2615164	383619	58.65	110	Bifidobacterium dentium	GCF_001042595.1	98.72	91.21	Bifidobacterium dentium	1.97
240	BCC_006759	B. dentium	9.54415563217227	4.17617884687767	Female	>50 years old	Crohn's disease	Active	Colon	NA	NA	NA	NA	0.1119729069497	0.5	0.5	0.525	0.5	0.5	0.333333333333333	0.1875	NA	32	2754379	194998	58.34	91	Bifidobacterium dentium	GCF_001042595.1	98.61	84.51	Bifidobacterium dentium	1.99
241	BCC_006760	B. adolescentis	9.9536546602974	7.00480718274478	Male	>50 years old	Crohn's disease	Non active	Colon	15-25 years	0.736212560955611	0.155566488023649	12.9318716761728	0.212533807914642	0.5	NA	NA	NA	0.533333333333333	0.25	0	NA	27	2311409	457877	59.38	115	Bifidobacterium adolescentis	GCF_000010425.1	97.97	78.53	Bifidobacterium adolescentis	2.06
242	BCC_006765	B. dentium	9.20420758421919	4.04148028672149	Female	>50 years old	Ulcerative colitis	Non active	Colon	5-15 years	0.713489255384567	0.18594890061208	8.91664628616811	0.513391250482394	0.5	0.5	0.5	0.5	0.5	0.85	0.633333333333333	NA	19	2614995	456127	58.65	99	Bifidobacterium dentium	GCF_001042595.1	98.72	91.19	Bifidobacterium dentium	2.12
243	BCC_006766	B. dentium	8.94457031496312	4.8451856828272	Male	>50 years old	Crohn's disease	Active	Small intestine only	>25 years	0.612420881792356	0.128499473328201	9.51415088627813	0.495751023120674	0.25	0.5	0.5	0.375	0.5	0.308333333333333	0.266666666666667	93.7452925739964	22	2523517	263741	58.3	100	Bifidobacterium dentium	GCF_001042595.1	98.51	89.35	Bifidobacterium dentium	2.11
244	BCC_006771	B. dentium	9.20420758421919	4.04148028672149	Female	>50 years old	Ulcerative colitis	Non active	Colon	5-15 years	0.706848083686531	0.105463922308278	14.8466731960761	0.291702203515493	0.5	0.5	0.5	0.5	0.5	0.166666666666667	0.2	NA	19	2557714	383620	58.58	108	Bifidobacterium dentium	GCF_001042595.1	98.7	93.54	Bifidobacterium dentium	2.23
245	BCC_006772	B. dentium	8.94457031496312	4.8451856828272	Male	>50 years old	Crohn's disease	Active	Small intestine only	>25 years	0.788659782755568	0.185565175769001	7.3576001886981	0.521490377700959	0.5	0.5	0.5	0.375	0.5	0.5	0.85	NA	20	2523181	263740	58.3	100	Bifidobacterium dentium	GCF_001042595.1	98.49	89.44	Bifidobacterium dentium	2.12
246	BCC_006780	B. longum	8.43145136375895	2.81300095624281	Female	>50 years old	Crohn's disease	Non active	Small intestine only	NA	0.994579872683066	0.287361856545317	6.84549759720572	1.14747639322089	0.5	0.5	0.5	0.5	0.5	0.6875	0.4	19.5931632689174	52	2335622	118231	60.08	89	Bifidobacterium longum	GCF_000196555.1	98.58	83.44	Bifidobacterium longum	1.88
247	BCC_006782	B. dentium	9.07926884761089	3.57987119818007	Male	>50 years old	Ulcerative colitis	Active	Colon	15-25 years	0.840579655484473	0.234066594935058	5.39758052818237	0.750599134623663	0.5	0.5	0.5	0.5	0.5	1	0.833333333333333	91.7788310844737	13	2565848	521807	58.45	96	Bifidobacterium dentium	GCF_001042595.1	98.55	88.92	Bifidobacterium dentium	1.92
248	BCC_006784	B. pseudocatenulatum	8.23053650723758	5.91916567823538	Female	<50 years old	Ulcerative colitis	Active	Colon	5-15 years	0.74180744948063	0.178519061930229	6.89390487281161	0.747880805134507	0.533333333333333	0.5	0.533333333333333	0.5	0.533333333333333	0.6	0	NA	10	2217974	656362	56.23	125	Bifidobacterium pseudocatenulatum	GCF_001025215.1	98.92	98.28	Bifidobacterium pseudocatenulatum	1.73
249	BCC_006789	B. dentium	8.94457031496312	4.8451856828272	Male	>50 years old	Crohn's disease	Active	Small intestine only	>25 years	0.805183180926661	0.196573007337683	7.32043124508105	0.791765021991734	0.25	0.5	0.25	0.375	0.5	1	0.925	NA	20	2523227	263741	58.3	109	Bifidobacterium dentium	GCF_001042595.1	98.55	89.28	Bifidobacterium dentium	2.17
250	BCC_006792	B. pseudocatenulatum	8.23053650723758	5.91916567823538	Female	<50 years old	Ulcerative colitis	Active	Colon	5-15 years	0.649654399808831	0.154192512437212	8.36748726704052	0.981142571162161	0.5	0.5	0.625	0.5	0.5	0.575	0.2	79.4918271455941	10	2256751	694864	56.3	109	Bifidobacterium pseudocatenulatum	GCF_001025215.1	98.9	96.51	Bifidobacterium pseudocatenulatum	2.11
251	BCC_006795	B. longum	8.32230689433388	2.25536010470327	Female	<50 years old	Crohn's disease	Non active	Colon	>25 years	1.09531530785629	0.293050341474106	6.49714669616107	1.27960793992218	0.5	0.4375	0.5	0.5	0.5	1	0.833333333333333	87.9851709440785	29	2306333	281953	60.14	99	Bifidobacterium longum; Bifidobacterium infantis	GCF_000196555.1; GCF_000269965.1	96,32; 95,77	77,44; 76,24	Bifidobacterium longum	2.44
252	BCC_006796	B. pseudocatenulatum	8.59115218111154	6.30111756974902	Female	<50 years old	Crohn's disease	Active	Small intestine only	<5 years	0.66101801841756	0.161901245693278	9.80657000136457	0.918992846708089	0.5	0.5	0.375	0.5	0.5	0	0	80.1649833067924	13	2216232	572630	56.67	116	Bifidobacterium pseudocatenulatum	GCF_001025215.1	98.13	88.56	Bifidobacterium pseudocatenulatum	2.27
253	BCC_006798	B. dentium	9.20420758421919	4.04148028672149	Female	>50 years old	Ulcerative colitis	Non active	Colon	5-15 years	0.727812254232123	0.127257510709787	9.6570066578712	0.569016214590867	0.5	0.5	0.5	0.5	0.5	0.75	0.65	83.4717530922111	18	2608421	456145	58.64	96	Bifidobacterium dentium	GCF_001042595.1	98.69	91.16	Bifidobacterium dentium	2.19
254	BCC_006800	B. longum	8.32230689433388	2.25536010470327	Female	<50 years old	Crohn's disease	Non active	Colon	>25 years	0.863390934195065	0.450753667975896	4.46241672879217	1.15479889879908	0.5	0.25	0.6	0.5	0.5	1	1	79.319864667166	30	2304748	281194	60.13	95	Bifidobacterium longum; Bifidobacterium infantis	GCF_000196555.1; GCF_000269965.1	96,24; 95,81	74,50; 74,05	NA	NA
255	BCC_006802	B. dentium	9.07926884761089	3.57987119818007	Male	>50 years old	Ulcerative colitis	Active	Colon	15-25 years	0.873549486276727	0.170893963245817	9.34725097580476	0.468760337813972	0.375	0.25	0.125	0	0.25	0.575	0.416666666666667	NA	13	2572219	353247	58.43	106	Bifidobacterium dentium	GCF_001042595.1	98.58	88.03	Bifidobacterium dentium	2.32
256	BCC_006804	B. bifidum	9.54415563217227	4.17617884687767	Female	>50 years old	Crohn's disease	Active	Colon	NA	0.511169922333764	0.22470835340952	7.84976569224138	1.19947971478546	0.25	0.25	0	NA	0.125	0.775	0.4375	NA	14	2196403	450325	62.77	123	Bifidobacterium bifidum	GCF_001025135.1	98.83	93.49	Bifidobacterium bifidum	2.43
257	BCC_006805	B. dentium	8.94457031496312	4.8451856828272	Male	>50 years old	Crohn's disease	Active	Small intestine only	>25 years	0.690562639547944	0.254277841060934	4.80737014817088	0.531963947738129	0.5	0.5	0.5	0.5	0.5	1	0.5	NA	20	2523585	263743	58.3	113	Bifidobacterium dentium	GCF_001042595.1	98.47	89.28	Bifidobacterium dentium	2.28
258	BCC_006806	B. dentium	8.94457031496312	4.8451856828272	Male	>50 years old	Crohn's disease	Active	Small intestine only	>25 years	1.07492853283441	0.867642575991469	2.61180845714636	1.35197415439825	0.5	0.5	0.5	0.5	0.55	1	1	NA	20	2523886	263558	58.3	107	Bifidobacterium dentium	GCF_001042595.1	98.48	89.2	NA	NA
259	BCC_006807	B. dentium	8.94457031496312	4.8451856828272	Male	>50 years old	Crohn's disease	Active	Small intestine only	>25 years	0.624700674649262	0.247970903551561	7.64018742924989	0.34583736705555	0	0.25	0.25	0	0.5	0.8125	0.525	NA	20	2522960	263741	58.3	105	Bifidobacterium dentium	GCF_001042595.1	98.49	89.29	NA	NA
260	BCC_006809	B. longum	8.17617890186863	6.43145140697193	Male	<50 years old	Ulcerative colitis	Non active	Colon	<5 years	0.964847167032284	0.468215718712234	8.71072795860822	1.0454153398236	0.575	0	NA	0.55	0.5	0	0	NA	41	2304497	346924	59.91	105	Bifidobacterium longum; Bifidobacterium infantis	GCF_000196555.1; GCF_000269965.1	98,83; 95,07	77,50; 63,29	NA	NA
261	BCC_006812	B. longum	8.94457031496312	4.8451856828272	Male	>50 years old	Crohn's disease	Active	Small intestine only	>25 years	0.944343192581273	0.134781515748797	6.58983363185253	1.29822705320972	0.125	0	0.25	0	0	1	1	57.3086926874796	68	2405400	98694	59.97	109	Bifidobacterium longum; Bifidobacterium infantis	GCF_000196555.1; GCF_000269965.1	98,52; 95,01	77,92; 66,01	Bifidobacterium longum	1.98
262	BCC_006818	B. longum	9.27953103590092	5.94333662317369	Female	<50 years old	Ulcerative colitis	Active	Colon	5-15 years	1.11477860485358	0.443741500897595	4.3678856934868	1.14640849852384	0.5	0.5	0.583333333333333	0.5	0.5	1	1	NA	34	2335056	202787	59.9	111	Bifidobacterium longum	GCF_000196555.1	98.48	83.26	Bifidobacterium longum	2.04
263	BCC_006821	B. bifidum	8.32230689433388	2.25536010470327	Female	<50 years old	Crohn's disease	Non active	Colon	>25 years	NA	NA	NA	1.8653809691198	0	0	0	0	0	0.4375	0.4125	NA	10	2119465	481437	62.85	82	Bifidobacterium bifidum	GCF_001025135.1	99	95.79	Bifidobacterium bifidum	2.19
264	BCC_006822	B. longum	9.27953103590092	5.94333662317369	Female	<50 years old	Ulcerative colitis	Active	Colon	5-15 years	0.792337034894341	0.225382489857934	6.99834783427459	1.16273436672864	0.375	0.5	0.5	0.5	0.5	0.6875	0.2625	NA	34	2334169	202871	59.9	111	Bifidobacterium longum	GCF_000196555.1	98.38	82.27	Bifidobacterium longum	1.99
265	BCC_006823	B. longum	8.17617890186863	6.43145140697193	Male	<50 years old	Ulcerative colitis	Non active	Colon	<5 years	0.952832814339754	0.345298058026774	10.0029875129707	0.755800797994247	0.375	0.5	0.5	0.5625	0.5	0.475	0.0833333333333333	NA	40	2349048	240848	60	118	Bifidobacterium longum	GCF_000196555.1	98.76	82.08	Bifidobacterium longum	2.21
266	BCC_006825	B. dentium	9.54415563217227	4.17617884687767	Female	>50 years old	Crohn's disease	Active	Colon	NA	0.760209360133073	0.189545189524178	7.35637347368615	0.132509933459895	0.5	0.5	0.5	0.5	0.5	0.6375	0	78.6307148224439	33	2753594	256680	58.34	94	Bifidobacterium dentium	GCF_001042595.1	98.64	84.4	Bifidobacterium dentium	2.02
267	BCC_006831	B. pseudocatenulatum	8.23053650723758	5.91916567823538	Female	<50 years old	Ulcerative colitis	Active	Colon	5-15 years	0.871537216436775	0.151646947284065	10.2211530556175	0.635270721943649	0.575	0.5	0.5	0.5	0.5	0.183333333333333	0.175	NA	13	2256423	694864	56.3	120	Bifidobacterium pseudocatenulatum	GCF_001025215.1	98.91	96.41	Bifidobacterium pseudocatenulatum	2.42
268	BCC_006833	B. dentium	9.54415563217227	4.17617884687767	Female	>50 years old	Crohn's disease	Active	Colon	NA	1.31852763620189	0.128654743831603	26.2906205597895	0.041729705987996	0.5	0.5	0.5	0.5	0.5	0.166666666666667	0	NA	18	2700636	428510	58.41	101	Bifidobacterium dentium	GCF_001042595.1	98.67	86.67	Bifidobacterium dentium	2.16
269	BCC_006834	B. pseudocatenulatum	8.23053650723758	5.91916567823538	Female	<50 years old	Ulcerative colitis	Active	Colon	5-15 years	1.02587177649527	0.129575259104501	5.64855303900926	1.30019819096353	0.5	0.5625	0.625	0.5	0.5	0.9375	0.3125	NA	10	2218092	656186	56.23	113	Bifidobacterium pseudocatenulatum	GCF_001025215.1	98.92	98.28	Bifidobacterium pseudocatenulatum	2.44
270	BCC_006836	B. longum	10.1206976019308	1.89024868055254	Female	<50 years old	Crohn's disease	Active	Colon	<5 years	0.926658593138578	0.224300739363135	4.60481468747323	1.03658106836094	0.375	NA	NA	0.5	0.5	0.5	0.25	56.718023698266	46	2394474	116676	59.89	109	Bifidobacterium longum	GCF_000196555.1	98.43	82.22	Bifidobacterium longum	1.98
271	BCC_006838	B. longum	9.27953103590092	5.94333662317369	Female	<50 years old	Ulcerative colitis	Active	Colon	5-15 years	1.06655683914862	0.248359940347703	7.12528887747884	1.2620121111021	0.5	0.5	0.5	0.5	0.5	0.75	0.55	NA	119	2355649	123933	59.91	105	Bifidobacterium longum	GCF_000196555.1	98.41	82.7	Bifidobacterium longum	2.08
272	BCC_006839	B. bifidum	8.32230689433388	2.25536010470327	Female	<50 years old	Crohn's disease	Non active	Colon	>25 years	NA	NA	NA	NA	0	0	0	0	0	0.6625	0.25	103.571830403757	9	2120620	538935	62.84	85	Bifidobacterium bifidum	GCF_001025135.1	98.97	95.71	Bifidobacterium bifidum	2.24
273	BCC_006840	B. adolescentis	8.94457031496312	4.8451856828272	Male	>50 years old	Crohn's disease	Active	Small intestine only	>25 years	0.400329267572887	0.198147474660278	16.9727825399202	0.340715519231274	0.5	0.55	0.5	0.5	0.55	0	0	NA	13	2333532	1785917	59.34	98	Bifidobacterium adolescentis	GCF_000010425.1	97.78	77.34	Bifidobacterium adolescentis	1.89
274	BCC_006842	B. pseudocatenulatum	8.23053650723758	5.91916567823538	Female	<50 years old	Ulcerative colitis	Active	Colon	5-15 years	0.630406094380619	0.152200296342885	7.72241583659854	1.2175338125987	0.5	0.5	0.5	0.5	0.5	0.466666666666667	0.0833333333333333	NA	12	2257331	634161	56.3	96	Bifidobacterium pseudocatenulatum	GCF_001025215.1	98.9	96.52	Bifidobacterium pseudocatenulatum	2.4
275	BCC_006844	B. longum	8.17617890186863	6.43145140697193	Male	<50 years old	Ulcerative colitis	Non active	Colon	<5 years	0.918279209583977	0.463877337762763	6.02377595388208	1.02676425018154	0.5	0.5	0.5	0.5	0.5	0.5	0.0625	97.6369885409862	37	2307714	346719	59.92	112	Bifidobacterium longum; Bifidobacterium infantis	GCF_000196555.1; GCF_000269965.1	98,72; 95,03	75,89; 62,16	Bifidobacterium longum	2.3
276	BCC_006845	B. longum	9.27953103590092	5.94333662317369	Female	<50 years old	Ulcerative colitis	Active	Colon	5-15 years	0.785340600971772	0.236607713090385	7.01268491503471	1.11066626022315	0.5	0.375	0.5	0.5	0.5	0.575	0	63.4645440004718	37	2334785	182097	59.91	119	Bifidobacterium longum	GCF_000196555.1	98.43	82.57	Bifidobacterium longum	2.27
277	BCC_006847	B. longum	8.17617890186863	6.43145140697193	Male	<50 years old	Ulcerative colitis	Non active	Colon	<5 years	0.274620213930677	0.276060952064795	8.36421120542945	0.832052187980548	0.25	0.25	0	0	0.333333333333333	0.0625	0	NA	38	2349177	240849	60	109	Bifidobacterium longum	GCF_000196555.1	98.76	79.34	Bifidobacterium longum	2.28
278	BCC_006974	B. dentium	9.00008743695208	4.36181527296967	Female	>50 years old	Ulcerative colitis	Non active	Colon	>25 years	0.742171826415865	0.113365729947798	12.6615100264657	0.298377340869498	0.125	0.25	0.125	0.375	0.375	1	0.566666666666667	NA	20	2617617	340057	58.34	100	Bifidobacterium dentium	GCF_001042595.1	98.59	89.09	Bifidobacterium dentium	2.02
279	BCC_006975	B. dentium	9.00008743695208	4.36181527296967	Female	>50 years old	Ulcerative colitis	Non active	Colon	>25 years	0.753160474220697	0.114561698687255	12.4999439934075	0.282390935524207	0	0.25	0.25	0.25	0.125	1	0.625	NA	21	2617593	206952	58.34	104	Bifidobacterium dentium	GCF_001042595.1	98.55	89.04	Bifidobacterium dentium	2.05
280	BCC_006983	B. dentium	9.00008743695208	4.36181527296967	Female	>50 years old	Ulcerative colitis	Non active	Colon	>25 years	0.673901530995038	0.0877928911316302	12.2828881743502	0.366412913409043	0.5	0.5	0.5	0.333333333333333	0.375	0.833333333333333	0.925	NA	23	2608856	207176	58.35	127	Bifidobacterium dentium	GCF_001042595.1	98.58	89.30	Bifidobacterium dentium	2.05
281	BCC_006989	B. longum	10.1814120981111	3.08311153967606	Male	<50 years old	Crohn's disease	Active	Colon	15-25 years	1.04227928396701	0.360311558201083	6.66465445322221	1.19301055484142	0.525	0.6375	0.8	0.575	0.775	0.125	0.0625	27.2385818515273	33	2411558	235865	60.21	167	Bifidobacterium longum	GCF_000196555.1	98.67	78.55	Bifidobacterium longum	2.13
282	BCC_006990	B. longum	9.5911520029224	2.9732152494956	Female	<50 years old	Ulcerative colitis	Non active	Colon	5-15 years	1.05797029523944	0.470188408180147	4.95210958122701	1.15607336676525	0.725	1	0.875	0.8	0.75	0	0	NA	49	2291015	175272	60.18	135	Bifidobacterium longum; Bifidobacterium infantis	GCF_000196555.1; GCF_000269965.1	98.65; 95.09	86.64; 71.34	Bifidobacterium longum	2.18
283	BCC_007002	B. longum	9.20420754300831	7.17617881940807	Female	<50 years old	Crohn's disease	Non active	Colon	15-25 years	1.17924239961194	0.540839175711676	5.9082444098577	1.16544368174929	1	1	0.5	1	1	1	1	NA	35	2476116	173100	60.21	127	Bifidobacterium longum	GCF_000196555.1	98.51	83.34	NA	0
284	BCC_007012	B. bifidum	9.00008751918027	6.17617877823595	Male	>50 years old	Crohn's disease	Non active	Small intestine only	5-15 years	0.396606044778626	0.373792154069851	3.88081180520134	1.18865680617121	0	0	0	0	0	0.75	0.6	98.6247887653526	18	2138497	256443	62.7	170	Bifidobacterium bifidum	GCF_001025135.1	98.89	95.00	Bifidobacterium bifidum	2.01
285	BCC_007017	B. dentium	7.61287131910688	1.30111745805113	Female	>50 years old	Crohn's disease	Non active	Small intestine only	15-25 years	NA	NA	NA	0.338629278698948	0.5	0.5	0.5	0.3875	0.525	0.625	0.5	NA	25	2596536	190627	58.36	128	Bifidobacterium dentium	GCF_001042595.1	98.51	88.01	Bifidobacterium dentium	1.98
286	BCC_007020	B. dentium	9.00008743695208	4.36181527296967	Female	>50 years old	Ulcerative colitis	Non active	Colon	>25 years	0.74256627985489	0.115786393468518	12.2223826834651	0.350176953210143	0.375	0.25	0.125	0.25	0.125	0.925	0.55	83.9433151536054	26	2618529	190199	58.35	95	Bifidobacterium dentium	GCF_001042595.1	98.54	89.15	Bifidobacterium dentium	1.98
287	BCC_007021	B. pseudocatenulatum	10.0178168880219	5.14564221742645	Female	<50 years old	Ulcerative colitis	Non active	Colon	15-25 years	0.912812137073052	0.178899971271765	8.04442355849906	0.900252069041872	0.75	0.9375	0.816666666666667	0.5	0.7	0.3875	0.1875	NA	15	2249768	651276	56.54	127	Bifidobacterium pseudocatenulatum	GCF_001025215.1	98.28	88.90	NA	0
288	BCC_007032	B. longum	9.20420754300831	7.17617881940807	Female	<50 years old	Crohn's disease	Non active	Colon	15-25 years	1.1866096058092	0.431436948554897	6.54762043868388	1.14614014646247	1	0.8375	0.875	0.6875	1	1	0.931818181818182	NA	38	2479705	195646	60.22	97	Bifidobacterium longum	GCF_000196555.1	98.52	81.66	Bifidobacterium longum	1.84
289	BCC_007039	B. dentium	7.61287131910688	1.30111745805113	Female	>50 years old	Crohn's disease	Non active	Small intestine only	15-25 years	0.642907212802947	0.192263739821334	13.3878057923184	0.253691478282724	0.25	0.166666666666667	0.166666666666667	0.25	0.125	0.6	0.333333333333333	87.2158997635855	22	2661457	199000	58.9	105	Bifidobacterium dentium	GCF_001042595.1	98.57	85.87	Bifidobacterium bifidum	1.95
290	BCC_007042	B. bifidum	9.04148024551061	6.47720881507205	Female	<50 years old	Ulcerative colitis	Active	Colon	15-25 years	NA	NA	NA	1.68231401453532	0	NA	NA	NA	0	0.625	0	NA	7	2216840	494091	62.7	165	Bifidobacterium bifidum	GCF_001025135.1	98.96	94.37	Bifidobacterium bifidum	1.96
291	BCC_007043	B. pseudocatenulatum	8.85741996077557	6.25535996944761	Male	>50 years old	Crohn's disease	Active	Small intestine only	15-25 years	0.702504483775922	0.226089004616533	10.290576837663	0.605960504047617	0.5	0.5	NA	0.166666666666667	0.5	0.3375	0.166666666666667	82.1694564191182	23	2300208	477281	56.41	132	Bifidobacterium pseudocatenulatum	GCF_001025215.1	98.40	89.78	Bifidobacterium pseudocatenulatum	2.04
292	BCC_007044	B. bifidum	9.20420737855182	3.91390124827962	Female	<50 years old	Crohn's disease	Non active	Small intestine only	5-15 years	NA	NA	NA	1.84192765757858	0	0	0	0	0	0.733333333333333	0.433333333333333	NA	29	2238161	204978	62.83	157	Bifidobacterium bifidum	GCF_001025135.1	98.86	92.22	Bifidobacterium bifidum	2.26
293	BCC_007045	B. bifidum	9.70746998126951	7.97039223809371	Male	>50 years old	Crohn's disease	Non active	Colon	15-25 years	0.456010799044345	0.211020167727772	10.0026950562453	1.48870729949466	0.125	0.25	0	0	0	0.625	0.5375	NA	20	2195485	212736	62.7	141	Bifidobacterium bifidum	GCF_001025135.1	98.81	91.88	Bifidobacterium bifidum	1.95
294	BCC_007048	B. bifidum	9.00008751918027	6.17617877823595	Male	>50 years old	Crohn's disease	Non active	Small intestine only	5-15 years	NA	NA	NA	1.6770157060321	0	0	0	0	0	0.5	0.416666666666667	NA	18	2138343	256908	62.72	127	Bifidobacterium bifidum	GCF_001025135.1	98.94	95.11	Bifidobacterium bifidum	2.28
295	BCC_007049	B. adolescentis	8.49144908973017	3.20420737855183	Male	<50 years old	Crohn's disease	Non active	Small intestine only	5-15 years	NA	NA	NA	0.180931671921014	0.525	0.55	0.75	0.5	0.55	0	0	100.094020819888	21	2194773	363130	59.35	122	Bifidobacterium adolescentis	GCF_000010425.1	97.99	81.31	NA	0
296	BCC_007050	B. dentium	7.61287131910688	1.30111745805113	Female	>50 years old	Crohn's disease	Non active	Small intestine only	15-25 years	0.66326270499786	0.151621508646604	11.8364314750669	0.342240778736609	0.5	0.25	0.25	0.166666666666667	0.25	0.2	0.125	92.8252519144804	26	2658528	258998	58.88	150	Bifidobacterium dentium	GCF_001042595.1	98.56	85.89	Bifidobacterium dentium	2.17
297	BCC_007051	B. bifidum	6.30111745805113	3.32230675712106	Male	<50 years old	Crohn's disease	Active	Colon	5-15 years	NA	NA	NA	NA	0	0	0	0	0	0.7	0.583333333333333	NA	12	2149137	440749	62.88	127	Bifidobacterium bifidum	GCF_001025135.1	98.99	95.54	Bifidobacterium bifidum	2.09
298	BCC_007052	B. bifidum	6.30111745805113	3.32230675712106	Male	<50 years old	Crohn's disease	Active	Colon	5-15 years	NA	NA	NA	1.41716232579342	0	0	0	0	0	0.8	0.5	NA	15	2147666	338796	62.86	167	Bifidobacterium bifidum	GCF_001025135.1	98.98	95.66	Bifidobacterium bifidum	1.97
299	BCC_007059	B. adolescentis	9.70746998126951	7.97039223809371	Male	>50 years old	Crohn's disease	Non active	Colon	15-25 years	0.954098505118725	0.193986896656979	10.3960851581395	0.220288792381716	0.5	0.5	0.8	0.533333333333333	0.5	0.633333333333333	0.6	107.64201126156	29	2248336	422690	59.24	152	Bifidobacterium adolescentis	GCF_000010425.1	97.94	80.00	NA	0
300	BCC_007060	B. pseudocatenulatum	8.59115218111154	6.30111756974902	Female	<50 years old	Crohn's disease	Active	Small intestine only	<5 years	0.667357430613025	0.217900108716936	8.55321001295647	0.686959864009713	0.575	0.6125	0.6625	0.55	0.575	0.291666666666667	0.2875	NA	16	2216398	572453	56.67	129	Bifidobacterium pseudocatenulatum	GCF_001025215.1	98.16	89.71	Bifidobacterium pseudocatenulatum	2.32
301	BCC_007062	B. bifidum	8.23053650723758	5.91916567823538	Female	<50 years old	Ulcerative colitis	Active	Colon	5-15 years	0.598528617516718	0.423181683468232	4.52148050122078	1.45068620934464	0	0.25	NA	NA	0	0.9	0.925	106.491745296184	24	2147814	143040	62.84	132	Bifidobacterium bifidum	GCF_001025135.1	99.00	93.87	Bifidobacterium bifidum	1.96
302	BCC_007067	B. longum	9.20420754300831	7.17617881940807	Female	<50 years old	Crohn's disease	Non active	Colon	15-25 years	0.99484967946115	0.209902933236368	10.8548265171249	1.18199323672289	1	NA	NA	0.75	1	0.4875	0.3	NA	35	2474090	173100	60.21	134	Bifidobacterium longum	GCF_000196555.1	98.48	83.04	NA	0
303	BCC_007069	B. pseudocatenulatum	7.61287131910688	1.30111745805113	Female	>50 years old	Crohn's disease	Non active	Small intestine only	15-25 years	0.532038076796484	0.156352785668459	8.13312226330093	0.431843388547869	0.5	0.5	0.725	0.75	0.6	0.25	0.0625	82.6620367778071	22	2317335	567151	56.87	151	Bifidobacterium pseudocatenulatum	GCF_001025215.1	97.80	82.68	Bifidobacterium pseudocatenulatum	1.98
304	BCC_007070	B. dentium	7.61287131910688	1.30111745805113	Female	>50 years old	Crohn's disease	Non active	Small intestine only	15-25 years	NA	NA	NA	0.280334300498308	0.375	0.5	0.5	0.5	0.5	0.625	0.566666666666667	NA	23	2597043	206731	58.36	107	Bifidobacterium dentium	GCF_001042595.1	98.54	88.15	Bifidobacterium dentium	1.91
305	BCC_007071	B. longum	9.5911520029224	2.9732152494956	Female	<50 years old	Ulcerative colitis	Non active	Colon	5-15 years	0.482480737920236	0.202613181191504	5.32955728032561	1.51928247431699	0.6125	0.8	1	1	0.825	0.0625	0.125	68.864727510497	43	2290629	146067	60.19	128	Bifidobacterium longum; Bifidobacterium infantis	GCF_000196555.1; GCF_000269965.1	98.70; 95.02	86.27; 71.82	Bifidobacterium longum	1.84
306	BCC_007077	B. dentium	7.61287131910688	1.30111745805113	Female	>50 years old	Crohn's disease	Non active	Small intestine only	15-25 years	NA	NA	NA	0.27797522888288	0.5	0.5	0.525	0.5	0.525	0.4875	0.625	104.371051520919	26	2597293	190275	58.37	117	Bifidobacterium dentium	GCF_001042595.1	98.51	87.80	Bifidobacterium dentium	1.78
307	BCC_007078	B. dentium	7.61287131910688	1.30111745805113	Female	>50 years old	Crohn's disease	Non active	Small intestine only	15-25 years	NA	NA	NA	0.348594540588673	0.5	0.5	0.5	0.5	0.5	0.55	0.6	NA	22	2596819	206978	58.36	113	Bifidobacterium dentium	GCF_001042595.1	98.52	87.94	Bifidobacterium dentium	2
308	BCC_007081	B. longum	9.20420754300831	7.17617881940807	Female	<50 years old	Crohn's disease	Non active	Colon	15-25 years	1.24966269347408	0.414064553454978	6.11118755899186	1.08159399415236	0.925	0.9	1	0.6875	1	0.6875	0.425	NA	33	2475260	186066	60.21	140	Bifidobacterium longum	GCF_000196555.1	98.56	83.03	Bifidobacterium longum	1.99
309	BCC_007086	B. dentium	7.61287131910688	1.30111745805113	Female	>50 years old	Crohn's disease	Non active	Small intestine only	15-25 years	0.693526494586961	0.140636708980587	9.90342203976211	0.820257010134991	0.5	0.5	0.5	0.5	0.5	0.825	0.6375	NA	21	2596851	206835	58.36	104	Bifidobacterium dentium	GCF_001042595.1	98.55	88.02	Bifidobacterium dentium	1.96
310	BCC_007093	B. pseudocatenulatum	8.23053650723758	5.91916567823538	Female	<50 years old	Ulcerative colitis	Active	Colon	5-15 years	0.969356019061189	0.153853590156406	9.99992569039805	0.583683960116341	0.55	0.525	0.525	0.5	0.525	0.3125	0.325	NA	12	2218474	644930	56.24	83	Bifidobacterium pseudocatenulatum	GCF_001025215.1	98.89	98.04	Bifidobacterium pseudocatenulatum	2.04
311	BCC_007094	B. adolescentis	8.49144908973017	3.20420737855183	Male	<50 years old	Crohn's disease	Non active	Small intestine only	5-15 years	NA	NA	NA	0.261415786133452	0.5	0.525	0.5	0.5	0.5	0	0	NA	21	2195115	420004	59.34	153	Bifidobacterium adolescentis	GCF_000010425.1	97.93	81.28	Bifidobacterium adolescentis	1.9
312	BCC_007095	B. longum	9.20420754300831	7.17617881940807	Female	<50 years old	Crohn's disease	Non active	Colon	15-25 years	1.27443939700039	0.343125289855702	6.70207853138089	1.16313415839333	0.9375	0.8375	0.5	0.7875	1	1	0.8625	NA	35	2478854	175101	60.21	133	Bifidobacterium longum	GCF_000196555.1	98.59	81.70	Bifidobacterium longum	2.06
313	BCC_007098	B. adolescentis	6.30111745805113	3.32230675712106	Male	<50 years old	Crohn's disease	Active	Colon	5-15 years	0.826459978008384	0.184874965510885	9.97250435935678	0.384367263724382	0.5	0.5	0.5	0.5	0.5	0.25	0	89.5846575900777	13	2211696	833037	59.22	138	Bifidobacterium adolescentis	GCF_000010425.1	97.94	80.26	Bifidobacterium adolescentis	1.81
314	BCC_007099	B. longum	9.20420754300831	7.17617881940807	Female	<50 years old	Crohn's disease	Non active	Colon	15-25 years	1.16882288893543	0.235266108792118	7.89329439411056	1.14654181281094	0.9	NA	NA	NA	0.875	1	0.925	NA	48	2478055	146660	60.23	150	Bifidobacterium longum	GCF_000196555.1	98.61	82.66	Bifidobacterium longum	2.34
315	BCC_007102	B. longum	9.20420737855182	3.91390124827962	Female	<50 years old	Crohn's disease	Non active	Small intestine only	5-15 years	0.899581498501252	0.383692286659934	5.28863775114495	1.30124986454751	0.375	0.65	0.35	0.5	0.6	1	1	NA	65	2480106	122433	60.07	116	Bifidobacterium longum	GCF_000196555.1	98.56	62.34	Bifidobacterium longum	1.9
316	BCC_007104	B. pseudocatenulatum	8.59115218111154	6.30111756974902	Female	<50 years old	Crohn's disease	Active	Small intestine only	<5 years	0.737749099048	0.205418134748485	7.22620109562657	0.880456589729578	0.5	0.5	0.525	0.525	0.5	0	0	NA	13	2199404	572570	56.63	93	Bifidobacterium pseudocatenulatum	GCF_001025215.1	98.15	89.28	NA	0
317	BCC_007105	B. longum	9.20420754300831	7.17617881940807	Female	<50 years old	Crohn's disease	Non active	Colon	15-25 years	0.890606222170746	0.173827284055191	10.3685389572785	1.03995586435307	0.55	0.55	0.25	0.5	0.525	0.55	0.425	41.0469933183353	61	2340666	104570	59.96	141	Bifidobacterium longum	GCF_000196555.1	98.59	83.25	NA	0
318	BCC_007106	B. pseudocatenulatum	10.0178168880219	5.14564221742645	Female	<50 years old	Ulcerative colitis	Non active	Colon	15-25 years	0.607939599668265	0.124722078606514	9.40998476226634	0.616645984027403	0.6	0.5	NA	0.5	0.6	NA	NA	NA	15	2250236	651358	56.55	127	Bifidobacterium pseudocatenulatum	GCF_001025215.1	98.25	89.11	Bifidobacterium pseudocatenulatum	2.14
319	BCC_007107	B. adolescentis	10.1814120981111	3.08311153967606	Male	<50 years old	Crohn's disease	Active	Colon	15-25 years	0.703205466433016	0.153166841841925	11.9756121417251	0.346427601990104	0.5	0.5	0.5	0.5	0.55	0.416666666666667	0.075	NA	24	2346088	447559	59.44	135	Bifidobacterium adolescentis	GCF_000010425.1	97.86	76.74	Bifidobacterium adolescentis	2.14
320	BCC_007108	B. longum	9.20420737855182	3.91390124827962	Female	<50 years old	Crohn's disease	Non active	Small intestine only	5-15 years	0.52324975018232	0.219126812151463	10.7509204283072	0.881079021577201	0.5	0.55	0.8	0.55	0.5	0	0	NA	67	2476159	123042	60.06	94	Bifidobacterium longum	GCF_000196555.1	98.46	70.72	NA	0
321	BCC_007109	B. pseudocatenulatum	8.59115218111154	6.30111756974902	Female	<50 years old	Crohn's disease	Active	Small intestine only	<5 years	0.44106985221885	0.123285785547921	13.3043195612762	0.945010177327199	0.5	0.5	0.525	0.5	0.25	0.0833333333333333	0	NA	14	2197952	395675	56.68	167	Bifidobacterium pseudocatenulatum	GCF_001025215.1	98.08	88.34	Bifidobacterium pseudocatenulatum	2.23
322	BCC_007110	B. longum	9.20420754300831	7.17617881940807	Female	<50 years old	Crohn's disease	Non active	Colon	15-25 years	1.19412731500809	0.257078094109024	11.3496304273923	1.21057705375813	0.875	0.65	0.5	0.7	0.9375	0.25	0	83.1079595764443	38	2474757	173100	60.21	128	Bifidobacterium longum	GCF_000196555.1	98.54	83.22	Bifidobacterium longum	1.99
323	BCC_007111	B. longum	9.20420737855182	3.91390124827962	Female	<50 years old	Crohn's disease	Non active	Small intestine only	5-15 years	0.911447753764554	0.23577984997166	7.53585341636849	1.31118303172164	0.75	0.875	0.75	0.725	0.75	0	0	66.572806741981	64	2479480	80336	60.06	147	Bifidobacterium longum	GCF_000196555.1	98.49	68.63	NA	0
324	BCC_007113	B. longum	9.5911520029224	2.9732152494956	Female	<50 years old	Ulcerative colitis	Non active	Colon	5-15 years	0.308470732358121	0.205665766959094	12.88212034417	1.30342695238505	0.5	NA	NA	NA	NA	0.333333333333333	0	NA	48	2292221	179808	60.19	130	Bifidobacterium longum	GCF_000196555.1	98.68	86.18	Bifidobacterium longum	1.95
325	BCC_007114	B. adolescentis	8.49144908973017	3.20420737855183	Male	<50 years old	Crohn's disease	Non active	Small intestine only	5-15 years	NA	NA	NA	0.153463814902717	0.5	0.525	0.5	0.5	0.375	0	NA	NA	18	2194416	447700	59.34	129	Bifidobacterium adolescentis	GCF_000010425.1	97.98	81.42	NA	0
326	BCC_007115	B. adolescentis	10.1814120981111	3.08311153967606	Male	<50 years old	Crohn's disease	Active	Colon	15-25 years	0.659264130497608	0.145811393371365	17.8472016616754	0.234070319979786	0.5	0.5	0.5	0.5	0.5	0.25	0	79.4281149361189	36	2385580	285454	59.43	185	Bifidobacterium adolescentis	GCF_000010425.1	97.81	75.44	Bifidobacterium adolescentis	1.91
327	BCC_007117	B. pseudocatenulatum	10.0178168880219	5.14564221742645	Female	<50 years old	Ulcerative colitis	Non active	Colon	15-25 years	0.377842239463783	0.14672788373135	16.7383895838096	0.574850888800593	0.55	0.375	0.333333333333333	0	0.533333333333333	NA	0	NA	16	2250362	652753	56.54	124	Bifidobacterium pseudocatenulatum	GCF_001025215.1	98.23	89.25	NA	0
328	BCC_007119	B. adolescentis	6.30111745805113	3.32230675712106	Male	<50 years old	Crohn's disease	Active	Colon	5-15 years	0.665416549675047	0.128906486703287	17.2788524068725	0.220278291967786	0.6	0.5	0.5	0.5	0.525	0.25	0	77.2181965874811	25	2308146	410194	59.48	138	Bifidobacterium adolescentis	GCF_000010425.1	97.63	76.25	Bifidobacterium adolescentis	1.84
329	BCC_007121	B. bifidum	10.0178168880219	5.14564221742645	Female	<50 years old	Ulcerative colitis	Non active	Colon	15-25 years	0.295152604777862	0.326094093145123	8.74359942119236	0.918717062306165	0	0.125	0	0	0	0.5	0.5	NA	26	2253570	195346	62.84	126	Bifidobacterium bifidum	GCF_001025135.1	99.06	91.70	Bifidobacterium bifidum	1.87
330	BCC_007122	B. bifidum	10.0178168880219	5.14564221742645	Female	<50 years old	Ulcerative colitis	Non active	Colon	15-25 years	NA	NA	NA	NA	0	0	0	0	0	0	NA	NA	24	2252600	310999	62.82	162	Bifidobacterium bifidum	GCF_001025135.1	99.09	91.67	Bifidobacterium bifidum	1.63
331	BCC_007123	B. bifidum	9.70746998126951	7.97039223809371	Male	>50 years old	Crohn's disease	Non active	Colon	15-25 years	NA	NA	NA	NA	0	0.166666666666667	0	0	0.125	0.5	0.466666666666667	NA	19	2194718	269272	62.69	191	Bifidobacterium bifidum	GCF_001025135.1	98.91	91.90	Bifidobacterium bifidum	2.04
332	BCC_007124	B. bifidum	9.70746998126951	7.97039223809371	Male	>50 years old	Crohn's disease	Non active	Colon	15-25 years	NA	NA	NA	NA	0	0	0	0	0	0.666666666666667	0.475	NA	15	2194285	515357	62.68	191	Bifidobacterium bifidum	GCF_001025135.1	98.86	91.96	Bifidobacterium bifidum	2.1
333	BCC_007125	B. bifidum	9.20420737855182	3.91390124827962	Female	<50 years old	Crohn's disease	Non active	Small intestine only	5-15 years	NA	NA	NA	NA	0	0	0	0	0	0.666666666666667	0.375	NA	32	2238498	205147	62.83	156	Bifidobacterium bifidum	GCF_001025135.1	98.92	92.32	Bifidobacterium bifidum	2.03
334	BCC_007126	B. bifidum	6.30111745805113	3.32230675712106	Male	<50 years old	Crohn's disease	Active	Colon	5-15 years	NA	NA	NA	1.67281969144028	0	0	0	0	0	0.566666666666667	0.5	NA	17	2146730	265242	62.86	166	Bifidobacterium bifidum	GCF_001025135.1	98.95	95.52	Bifidobacterium bifidum	2.25
335	BCC_007128	B. bifidum	9.70746998126951	7.97039223809371	Male	>50 years old	Crohn's disease	Non active	Colon	15-25 years	0.229832469836454	0.199372273483351	13.6319696668912	0.424971831237474	0	0	0	0	0.125	0.425	0.3875	NA	20	2197381	369027	62.71	111	Bifidobacterium bifidum	GCF_001025135.1	98.87	92.04	Bifidobacterium bifidum	2.24
336	BCC_007129	B. bifidum	9.70746998126951	7.97039223809371	Male	>50 years old	Crohn's disease	Non active	Colon	15-25 years	NA	NA	NA	NA	0	0	0	0	0.125	0.333333333333333	0.3	NA	21	2195502	212887	62.7	140	Bifidobacterium bifidum	GCF_001025135.1	98.84	91.74	Bifidobacterium bifidum	2.12
337	BCC_007130	B. bifidum	9.70746998126951	7.97039223809371	Male	>50 years old	Crohn's disease	Non active	Colon	15-25 years	NA	NA	NA	NA	0	0	0	0	0.125	0.35	0.3	NA	17	2194149	403305	62.68	213	Bifidobacterium bifidum	GCF_001025135.1	98.89	92.03	Bifidobacterium bifidum	2.15
338	BCC_007131	B. bifidum	9.70746998126951	7.97039223809371	Male	>50 years old	Crohn's disease	Non active	Colon	15-25 years	NA	NA	NA	NA	0	0	0	0	0	0.5125	0.333333333333333	NA	19	2194968	226169	62.69	177	Bifidobacterium bifidum	GCF_001025135.1	98.81	91.80	Bifidobacterium bifidum	2.06
339	BCC_007132	B. bifidum	9.70746998126951	7.97039223809371	Male	>50 years old	Crohn's disease	Non active	Colon	15-25 years	NA	NA	NA	NA	0	0	0	0	0	0.433333333333333	0.266666666666667	NA	14	2194018	572224	62.68	182	Bifidobacterium bifidum	GCF_001025135.1	98.86	92.00	Bifidobacterium bifidum	2.15
340	BCC_007134	B. pseudocatenulatum	8.59115218111154	6.30111756974902	Female	<50 years old	Crohn's disease	Active	Small intestine only	<5 years	0.68191003841168	0.150542633790336	11.6164932956044	0.689433173898215	0.5	0.6	0.5	0.5	0.5	0	0	NA	15	2216913	395565	56.67	180	Bifidobacterium pseudocatenulatum	GCF_001025215.1	98.14	88.41	Bifidobacterium pseudocatenulatum	1.86
341	BCC_007135	B. longum	9.5911520029224	2.9732152494956	Female	<50 years old	Ulcerative colitis	Non active	Colon	5-15 years	0.683341980606086	0.279003531102185	5.50478947200971	1.27659378731195	0.5	0.5	1	0.5	0.625	0.583333333333333	0.075	37.9535986327934	45	2390203	219088	60.19	159	Bifidobacterium longum; Bifidobacterium infantis	GCF_000196555.1; GCF_000269965.1	98.34; 95.21	83.80; 69.73	Bifidobacterium longum	2.15
